# Supplementary material for: Avian influenza A virus susceptibility, infection, transmission, and antibody kinetics in European starlings
Source: PLoS Pathog. 2021 Aug 30;17(8):e1009879. doi: 10.1371/journal.ppat.1009879 (PMC8432794; doi:10.1371/journal.ppat.1009879)
Supplement: S1 Data — These data are associated with Fig 1 and Table 1 in the manuscript. Column headers are as follows: TYPE = sample type collected. ORAL = oral swab, CLOACAL = cloacal swab, FECAL = fecal swab. Note fecal swabs were collected from pen floors and were not associated with a particular individual. BAND = unique leg band associated with each individual bird. DPI = day post inoculation. MeanQTY = viral RNA concentration based on calibrated EID50/mL equivalents. Value is the mean of duplicate qPCR wells. MeanQTY+1 = MeanQTY + 1. Log(MeanQTY+1) = log based 10 of MeanQTY+1. (CSV) [file ppat.1009879.s001.csv]

TYPE	BAND	DPI	MeanQTY	MeanQTY+1	log(MeanQTY+1)
Cloacal	8	0	0	1	0
Cloacal	8	1	0	1	0
Cloacal	8	2	0	1	0
Cloacal	8	3	0	1	0
Cloacal	8	4	0	1	0
Cloacal	8	5	0	1	0
Cloacal	8	6	0	1	0
Cloacal	8	7	0	1	0
Cloacal	8	8	0	1	0
Cloacal	8	9	0	1	0
Cloacal	8	10	0	1	0
Cloacal	9	0	0	1	0
Cloacal	9	1	0	1	0
Cloacal	9	2	0	1	0
Cloacal	9	3	0	1	0
Cloacal	9	4	0	1	0
Cloacal	9	5	1.15	2.15	0.33
Cloacal	9	6	0	1	0
Cloacal	9	7	0	1	0
Cloacal	9	8	0	1	0
Cloacal	9	9	0	1	0
Cloacal	9	10	0	1	0
Cloacal	16	0	0	1	0
Cloacal	16	1	0	1	0
Cloacal	16	2	0	1	0
Cloacal	16	3	0	1	0
Cloacal	16	4	0	1	0
Cloacal	16	5	0	1	0
Cloacal	16	6	0	1	0
Cloacal	16	7	0	1	0
Cloacal	16	8	0	1	0
Cloacal	16	9	0	1	0
Cloacal	16	10	0	1	0
Cloacal	20	0	0	1	0
Cloacal	20	1	0	1	0
Cloacal	20	2	22.04	23.04	1.36
Cloacal	20	3	27.42	28.42	1.45
Cloacal	20	4	20.28	21.28	1.33
Cloacal	20	5	0	1	0
Cloacal	20	6	0	1	0
Cloacal	20	7	0	1	0
Cloacal	20	8	0	1	0
Cloacal	20	9	0	1	0
Cloacal	20	10	0	1	0
Cloacal	22	0	0	1	0
Cloacal	22	1	0	1	0
Cloacal	22	2	0	1	0
Cloacal	22	3	4.64	5.64	0.75
Cloacal	22	4	0	1	0
Cloacal	22	5	0	1	0
Cloacal	22	6	0	1	0
Cloacal	22	7	0	1	0
Cloacal	22	8	0	1	0
Cloacal	22	9	0	1	0
Cloacal	22	10	0	1	0
Cloacal	911	0	0	1	0
Cloacal	911	1	0	1	0
Cloacal	911	2	376.2	377.2	2.58
Cloacal	911	3	0	1	0
Cloacal	911	4	0	1	0
Cloacal	911	5	0	1	0
Cloacal	911	6	0	1	0
Cloacal	911	7	0	1	0
Cloacal	911	8	0	1	0
Cloacal	911	9	0	1	0
Cloacal	911	10	0	1	0
Cloacal	913	0	0	1	0
Cloacal	913	1	0	1	0
Cloacal	913	2	10.92	11.92	1.08
Cloacal	913	3	0	1	0
Cloacal	913	4	0	1	0
Cloacal	913	5	0	1	0
Cloacal	913	6	0	1	0
Cloacal	913	7	0	1	0
Cloacal	913	8	0	1	0
Cloacal	913	9	0	1	0
Cloacal	913	10	0	1	0
Cloacal	918	0	0	1	0
Cloacal	918	1	0	1	0
Cloacal	918	2	0	1	0
Cloacal	918	3	0	1	0
Cloacal	918	4	0	1	0
Cloacal	918	5	0	1	0
Cloacal	918	6	0	1	0
Cloacal	918	7	0	1	0
Cloacal	918	8	0	1	0
Cloacal	918	9	0	1	0
Cloacal	918	10	0	1	0
Cloacal	924	0	0	1	0
Cloacal	924	1	0	1	0
Cloacal	924	2	29.64	30.64	1.49
Cloacal	924	3	2.97	3.97	0.6
Cloacal	924	4	0	1	0
Cloacal	924	5	0	1	0
Cloacal	924	6	0	1	0
Cloacal	924	7	0	1	0
Cloacal	924	8	0	1	0
Cloacal	924	9	0	1	0
Cloacal	924	10	0	1	0
Fecal	PEN1	1	7.77	8.77	0.94
Fecal	PEN1	1	19.38	20.38	1.31
Fecal	PEN1	1	2.86	3.86	0.59
Fecal	PEN1	2	1318.97	1319.97	3.12
Fecal	PEN1	2	38.35	39.35	1.59
Fecal	PEN1	3	3.53	4.53	0.66
Fecal	PEN1	3	134.81	135.81	2.13
Fecal	PEN1	3	22.32	23.32	1.37
Fecal	PEN1	4	4.7	5.7	0.76
Fecal	PEN1	4	86.92	87.92	1.94
Fecal	PEN1	4	3.9	4.9	0.69
Fecal	PEN1	5	0.89	1.89	0.28
Fecal	PEN1	5	0	1	0
Fecal	PEN1	6	0.15	1.15	0.06
Fecal	PEN1	6	1.1	2.1	0.32
Fecal	PEN1	7	0	1	0
Fecal	PEN1	7	4.21	5.21	0.72
Fecal	PEN1	8	2.02	3.02	0.48
Fecal	PEN1	8	0	1	0
Fecal	PEN1	9	0	1	0
Fecal	PEN1	9	0	1	0
Fecal	PEN1	10	0	1	0
Fecal	PEN1	10	0	1	0
Fecal	PEN2	0	0	1	0
Fecal	PEN2	1	20.81	21.81	1.34
Fecal	PEN2	1	25.78	26.78	1.43
Fecal	PEN2	2	171.85	172.85	2.24
Fecal	PEN2	2	42.11	43.11	1.63
Fecal	PEN2	3	0	1	0
Fecal	PEN2	3	6.1	7.1	0.85
Fecal	PEN2	4	20.88	21.88	1.34
Fecal	PEN2	4	28.2	29.2	1.47
Fecal	PEN2	5	1.7	2.7	0.43
Fecal	PEN2	5	0.94	1.94	0.29
Fecal	PEN2	6	0	1	0
Fecal	PEN2	6	0	1	0
Fecal	PEN2	7	2.16	3.16	0.5
Fecal	PEN2	7	0	1	0
Fecal	PEN2	8	0	1	0
Fecal	PEN2	8	0	1	0
Fecal	PEN2	9	0	1	0
Fecal	PEN2	9	0	1	0
Fecal	PEN2	10	3.4	4.4	0.64
Fecal	PEN2	10	0.36	1.36	0.13
Fecal	PEN3	0	0	1	0
Fecal	PEN3	1	67.33	68.33	1.83
Fecal	PEN3	1	3.85	4.85	0.69
Fecal	PEN3	1	3.54	4.54	0.66
Fecal	PEN3	2	91.15	92.15	1.96
Fecal	PEN3	2	90.93	91.93	1.96
Fecal	PEN3	2	5.17	6.17	0.79
Fecal	PEN3	2	16.93	17.93	1.25
Fecal	PEN3	3	19.57	20.57	1.31
Fecal	PEN3	3	0.42	1.42	0.15
Fecal	PEN3	3	0.45	1.45	0.16
Fecal	PEN3	4	86.8	87.8	1.94
Fecal	PEN3	4	0	1	0
Fecal	PEN3	4	0	1	0
Fecal	PEN3	5	4.55	5.55	0.74
Fecal	PEN3	5	99.05	100.05	2
Fecal	PEN3	5	27.23	28.23	1.45
Fecal	PEN3	6	0	1	0
Fecal	PEN3	6	0	1	0
Fecal	PEN3	6	3.79	4.79	0.68
Fecal	PEN3	6	0	1	0
Fecal	PEN3	7	0	1	0
Fecal	PEN3	7	0	1	0
Fecal	PEN3	7	0	1	0
Fecal	PEN3	8	0	1	0
Fecal	PEN3	8	0	1	0
Fecal	PEN3	8	0	1	0
Fecal	PEN3	9	0	1	0
Fecal	PEN3	9	3.77	4.77	0.68
Fecal	PEN3	9	0	1	0
Fecal	PEN3	10	1.52	2.52	0.4
Fecal	PEN3	10	0	1	0
Fecal	PEN3	10	0	1	0
Fecal	PEN4	0	0	1	0
Fecal	PEN4	1	11.92	12.92	1.11
Fecal	PEN4	1	0	1	0
Fecal	PEN4	2	0	1	0
Fecal	PEN4	2	0	1	0
Fecal	PEN4	3	0.07	1.07	0.03
Fecal	PEN4	3	0	1	0
Fecal	PEN4	4	0	1	0
Fecal	PEN4	4	14.01	15.01	1.18
Fecal	PEN4	5	1.33	2.33	0.37
Fecal	PEN4	5	81.53	82.53	1.92
Fecal	PEN4	6	0	1	0
Fecal	PEN4	6	1.34	2.34	0.37
Fecal	PEN4	7	2.3	3.3	0.52
Fecal	PEN4	7	0	1	0
Fecal	PEN4	8	0	1	0
Fecal	PEN4	8	0	1	0
Fecal	PEN4	9	0	1	0
Fecal	PEN4	9	0	1	0
Fecal	PEN4	10	0	1	0
Fecal	PEN4	10	0	1	0
Oral	8	0	0	1	0
Oral	8	1	753.37	754.37	2.88
Oral	8	2	17.16	18.16	1.26
Oral	8	3	19.55	20.55	1.31
Oral	8	4	1293.29	1294.29	3.11
Oral	8	5	220.47	221.47	2.35
Oral	8	6	1.17	2.17	0.34
Oral	8	7	0	1	0
Oral	8	8	0	1	0
Oral	8	9	0	1	0
Oral	8	10	0	1	0
Oral	9	0	0	1	0
Oral	9	1	0	1	0
Oral	9	2	1.97	2.97	0.47
Oral	9	3	3.82	4.82	0.68
Oral	9	4	206.12	207.12	2.32
Oral	9	5	155.92	156.92	2.2
Oral	9	6	4.62	5.62	0.75
Oral	9	7	0	1	0
Oral	9	8	0	1	0
Oral	9	9	0	1	0
Oral	9	10	0	1	0
Oral	16	0	0	1	0
Oral	16	1	213.2	214.2	2.33
Oral	16	2	35.62	36.62	1.56
Oral	16	3	900.04	901.04	2.95
Oral	16	4	130.34	131.34	2.12
Oral	16	5	0.07	1.07	0.03
Oral	16	6	0	1	0
Oral	16	7	0	1	0
Oral	16	8	0	1	0
Oral	16	9	0	1	0
Oral	16	10	0	1	0
Oral	20	0	0	1	0
Oral	20	1	1382.83	1383.83	3.14
Oral	20	2	422.17	423.17	2.63
Oral	20	3	52.2	53.2	1.73
Oral	20	4	3653.85	3654.85	3.56
Oral	20	5	144.22	145.22	2.16
Oral	20	6	0.85	1.85	0.27
Oral	20	7	0	1	0
Oral	20	8	0	1	0
Oral	20	9	0	1	0
Oral	20	10	0	1	0
Oral	22	0	0	1	0
Oral	22	1	2066.8	2067.8	3.32
Oral	22	2	2016.14	2017.14	3.3
Oral	22	3	865.12	866.12	2.94
Oral	22	4	3781.17	3782.17	3.58
Oral	22	5	2.49	3.49	0.54
Oral	22	6	73.22	74.22	1.87
Oral	22	7	5.23	6.23	0.79
Oral	22	8	0	1	0
Oral	22	9	0	1	0
Oral	22	10	0	1	0
Oral	911	0	0	1	0
Oral	911	1	303.37	304.37	2.48
Oral	911	2	2136.63	2137.63	3.33
Oral	911	3	581.53	582.53	2.77
Oral	911	4	1195.61	1196.61	3.08
Oral	911	5	1.36	2.36	0.37
Oral	911	6	0	1	0
Oral	911	7	4.18	5.18	0.71
Oral	911	8	0	1	0
Oral	911	9	0	1	0
Oral	911	10	0	1	0
Oral	913	0	0	1	0
Oral	913	1	7.06	8.06	0.91
Oral	913	2	901.01	902.01	2.96
Oral	913	3	0.29	1.29	0.11
Oral	913	4	16.89	17.89	1.25
Oral	913	5	0.33	1.33	0.13
Oral	913	6	0.55	1.55	0.19
Oral	913	7	0	1	0
Oral	913	8	0	1	0
Oral	913	9	0	1	0
Oral	913	10	0	1	0
Oral	918	0	0	1	0
Oral	918	1	1925.22	1926.22	3.28
Oral	918	2	621.26	622.26	2.79
Oral	918	3	136.22	137.22	2.14
Oral	918	4	1055.75	1056.75	3.02
Oral	918	5	484.83	485.83	2.69
Oral	918	6	5.63	6.63	0.82
Oral	918	7	1.41	2.41	0.38
Oral	918	8	0	1	0
Oral	918	9	0	1	0
Oral	918	10	0	1	0
Oral	924	0	0	1	0
Oral	924	1	885.32	886.32	2.95
Oral	924	2	821.26	822.26	2.92
Oral	924	3	1127.08	1128.08	3.05
Oral	924	4	329.58	330.58	2.52
Oral	924	5	97.42	98.42	1.99
Oral	924	6	5.75	6.75	0.83
Oral	924	7	0	1	0
Oral	924	8	1.88	2.88	0.46
Oral	924	9	0	1	0
Oral	924	10	0	1	0
