# Supplementary material for: Avian influenza A virus susceptibility, infection, transmission, and antibody kinetics in European starlings
Source: PLoS Pathog. 2021 Aug 30;17(8):e1009879. doi: 10.1371/journal.ppat.1009879 (PMC8432794; doi:10.1371/journal.ppat.1009879)
Supplement: S2 Data — These data are associated with Fig 2 in the manuscript. Column headers are as follows: EXPERIMENT = the experiment the data are derived from. Experimental Infection, Antibody Persistence, or Transmission Replicate 3. BAND = unique leg band associated with each individual bird. DPI = day post inoculation or exposure. MeanSN = Sample to Negative Ratio (SN) from the IDEXX Multi-S Assay. SN is the mean of two wells. (CSV) [file ppat.1009879.s002.csv]

EXPERIMENT	BAND	DPI	MeanSN
Antibody Persistence	108	0	0.8867
Antibody Persistence	109	0	0.9790
Antibody Persistence	111	0	0.9809
Antibody Persistence	112	0	1.0860
Antibody Persistence	113	0	0.9565
Antibody Persistence	114	0	0.7850
Antibody Persistence	117	0	0.8209
Antibody Persistence	118	0	0.8859
Antibody Persistence	119	0	0.8559
Antibody Persistence	121	0	1.0350
Antibody Persistence	122	0	0.8037
Antibody Persistence	124	0	0.9052
Antibody Persistence	126	0	0.9379
Antibody Persistence	128	0	0.7790
Antibody Persistence	129	0	0.7370
Antibody Persistence	130	0	1.0115
Antibody Persistence	135	0	1.0444
Antibody Persistence	139	0	0.7574
Antibody Persistence	140	0	0.9744
Antibody Persistence	142	0	0.9120
Antibody Persistence	108	4	1.0128
Antibody Persistence	109	4	0.9858
Antibody Persistence	111	4	0.7360
Antibody Persistence	112	4	0.5902
Antibody Persistence	113	4	0.9702
Antibody Persistence	114	4	0.9416
Antibody Persistence	117	4	0.9522
Antibody Persistence	118	4	1.0378
Antibody Persistence	119	4	1.0857
Antibody Persistence	121	4	0.9418
Antibody Persistence	122	4	1.0948
Antibody Persistence	124	4	1.0818
Antibody Persistence	126	4	1.0063
Antibody Persistence	128	4	0.8519
Antibody Persistence	129	4	1.0041
Antibody Persistence	130	4	0.8982
Antibody Persistence	135	4	0.8940
Antibody Persistence	139	4	0.9590
Antibody Persistence	140	4	1.0553
Antibody Persistence	142	4	1.0063
Antibody Persistence	108	7	0.7728
Antibody Persistence	109	7	0.7768
Antibody Persistence	111	7	0.5992
Antibody Persistence	112	7	0.5908
Antibody Persistence	113	7	0.5204
Antibody Persistence	114	7	0.9752
Antibody Persistence	117	7	0.8709
Antibody Persistence	118	7	0.7046
Antibody Persistence	119	7	0.7553
Antibody Persistence	121	7	0.9951
Antibody Persistence	122	7	0.9107
Antibody Persistence	124	7	0.9052
Antibody Persistence	126	7	0.7432
Antibody Persistence	128	7	1.0500
Antibody Persistence	129	7	0.4792
Antibody Persistence	130	7	0.8025
Antibody Persistence	135	7	0.6705
Antibody Persistence	139	7	0.9568
Antibody Persistence	140	7	0.7505
Antibody Persistence	142	7	1.0995
Antibody Persistence	108	10	0.6147
Antibody Persistence	109	10	0.7500
Antibody Persistence	111	10	0.6170
Antibody Persistence	112	10	0.3388
Antibody Persistence	113	10	0.3201
Antibody Persistence	114	10	1.0913
Antibody Persistence	117	10	0.6733
Antibody Persistence	118	10	0.4184
Antibody Persistence	119	10	0.5777
Antibody Persistence	121	10	1.0060
Antibody Persistence	122	10	0.8680
Antibody Persistence	124	10	0.3427
Antibody Persistence	126	10	0.4356
Antibody Persistence	128	10	0.6311
Antibody Persistence	129	10	0.4340
Antibody Persistence	130	10	0.8223
Antibody Persistence	135	10	0.4437
Antibody Persistence	139	10	0.6262
Antibody Persistence	140	10	0.5320
Antibody Persistence	142	10	0.6184
Antibody Persistence	108	14	0.5933
Antibody Persistence	109	14	0.3322
Antibody Persistence	111	14	0.5086
Antibody Persistence	112	14	0.2848
Antibody Persistence	113	14	0.3476
Antibody Persistence	114	14	1.0442
Antibody Persistence	117	14	0.7585
Antibody Persistence	118	14	0.3383
Antibody Persistence	119	14	0.4593
Antibody Persistence	121	14	0.6771
Antibody Persistence	122	14	0.7636
Antibody Persistence	124	14	0.1889
Antibody Persistence	126	14	0.4444
Antibody Persistence	128	14	0.4700
Antibody Persistence	129	14	0.3299
Antibody Persistence	130	14	0.4751
Antibody Persistence	135	14	0.3820
Antibody Persistence	139	14	0.5496
Antibody Persistence	140	14	0.6301
Antibody Persistence	142	14	0.5872
Antibody Persistence	108	21	0.7562
Antibody Persistence	109	21	0.3319
Antibody Persistence	111	21	0.5203
Antibody Persistence	112	21	0.3093
Antibody Persistence	113	21	0.4270
Antibody Persistence	114	21	0.8561
Antibody Persistence	117	21	0.5357
Antibody Persistence	118	21	0.3238
Antibody Persistence	119	21	0.4099
Antibody Persistence	121	21	0.3582
Antibody Persistence	122	21	0.5060
Antibody Persistence	124	21	0.4728
Antibody Persistence	126	21	0.3568
Antibody Persistence	128	21	0.4474
Antibody Persistence	129	21	0.2135
Antibody Persistence	130	21	0.3353
Antibody Persistence	135	21	0.5345
Antibody Persistence	139	21	0.6399
Antibody Persistence	140	21	0.6928
Antibody Persistence	142	21	0.6512
Antibody Persistence	108	28	0.8979
Antibody Persistence	109	28	0.4315
Antibody Persistence	111	28	0.4802
Antibody Persistence	112	28	0.3608
Antibody Persistence	113	28	0.5221
Antibody Persistence	114	28	0.8337
Antibody Persistence	117	28	0.5425
Antibody Persistence	118	28	0.3469
Antibody Persistence	119	28	0.6137
Antibody Persistence	121	28	0.3770
Antibody Persistence	122	28	0.3191
Antibody Persistence	124	28	0.3459
Antibody Persistence	126	28	0.3376
Antibody Persistence	128	28	0.6099
Antibody Persistence	129	28	0.2174
Antibody Persistence	130	28	0.4279
Antibody Persistence	135	28	0.5326
Antibody Persistence	139	28	0.4874
Antibody Persistence	140	28	0.8277
Antibody Persistence	142	28	0.8540
Antibody Persistence	108	42	0.8180
Antibody Persistence	109	42	0.7467
Antibody Persistence	111	42	0.7525
Antibody Persistence	112	42	0.6088
Antibody Persistence	113	42	1.0502
Antibody Persistence	114	42	0.8464
Antibody Persistence	117	42	0.5856
Antibody Persistence	118	42	0.4841
Antibody Persistence	119	42	0.7552
Antibody Persistence	121	42	0.6535
Antibody Persistence	122	42	0.5630
Antibody Persistence	124	42	0.6474
Antibody Persistence	126	42	0.5917
Antibody Persistence	128	42	0.7080
Antibody Persistence	129	42	0.5335
Antibody Persistence	130	42	0.7524
Antibody Persistence	135	42	1.1073
Antibody Persistence	139	42	0.6995
Antibody Persistence	140	42	0.8495
Antibody Persistence	142	42	0.8920
Antibody Persistence	108	56	0.8788
Antibody Persistence	109	56	0.7548
Antibody Persistence	111	56	0.6743
Antibody Persistence	112	56	0.7563
Antibody Persistence	113	56	0.8279
Antibody Persistence	114	56	0.6860
Antibody Persistence	117	56	0.5912
Antibody Persistence	118	56	0.6005
Antibody Persistence	119	56	0.6721
Antibody Persistence	121	56	0.6646
Antibody Persistence	122	56	0.4817
Antibody Persistence	124	56	0.6609
Antibody Persistence	126	56	0.5493
Antibody Persistence	128	56	0.6770
Antibody Persistence	129	56	0.6365
Antibody Persistence	130	56	0.7448
Antibody Persistence	135	56	0.8715
Antibody Persistence	139	56	0.5864
Antibody Persistence	140	56	0.7305
Antibody Persistence	142	56	0.7835
Antibody Persistence	108	70	0.9179
Antibody Persistence	109	70	0.7532
Antibody Persistence	111	70	0.8269
Antibody Persistence	112	70	0.7569
Antibody Persistence	113	70	0.6581
Antibody Persistence	114	70	0.7993
Antibody Persistence	117	70	0.7181
Antibody Persistence	118	70	0.7544
Antibody Persistence	119	70	0.7813
Antibody Persistence	121	70	0.7161
Antibody Persistence	122	70	0.5228
Antibody Persistence	124	70	0.8228
Antibody Persistence	126	70	0.7197
Antibody Persistence	128	70	0.8084
Antibody Persistence	129	70	0.2083
Antibody Persistence	130	70	0.8195
Antibody Persistence	135	70	0.8797
Antibody Persistence	139	70	0.5997
Antibody Persistence	140	70	0.9991
Antibody Persistence	142	70	1.0448
Antibody Persistence	108	84	1.0731
Antibody Persistence	109	84	0.9528
Antibody Persistence	111	84	0.9484
Antibody Persistence	112	84	0.7993
Antibody Persistence	113	84	0.8862
Antibody Persistence	114	84	0.9885
Antibody Persistence	117	84	0.8992
Antibody Persistence	118	84	1.0991
Antibody Persistence	119	84	0.9075
Antibody Persistence	121	84	0.8711
Antibody Persistence	122	84	0.6678
Antibody Persistence	124	84	0.8759
Antibody Persistence	126	84	0.8278
Antibody Persistence	128	84	0.9143
Antibody Persistence	129	84	0.4186
Antibody Persistence	130	84	0.9015
Antibody Persistence	135	84	1.0497
Antibody Persistence	139	84	0.8464
Antibody Persistence	140	84	0.6523
Antibody Persistence	142	84	1.0597
Antibody Persistence	108	98	1.0603
Antibody Persistence	109	98	0.9894
Antibody Persistence	111	98	0.9963
Antibody Persistence	112	98	0.8743
Antibody Persistence	113	98	0.8714
Antibody Persistence	114	98	1.0256
Antibody Persistence	117	98	0.9058
Antibody Persistence	118	98	1.0141
Antibody Persistence	119	98	0.8938
Antibody Persistence	121	98	0.7787
Antibody Persistence	122	98	0.7102
Antibody Persistence	124	98	0.9042
Antibody Persistence	126	98	0.9433
Antibody Persistence	128	98	0.9771
Antibody Persistence	129	98	0.5285
Antibody Persistence	130	98	0.9775
Antibody Persistence	135	98	0.9882
Antibody Persistence	139	98	0.8717
Antibody Persistence	140	98	1.0057
Antibody Persistence	142	98	1.1272
Antibody Persistence	108	112	1.0953
Antibody Persistence	109	112	0.9812
Antibody Persistence	111	112	0.8706
Antibody Persistence	112	112	0.8985
Antibody Persistence	113	112	0.9071
Antibody Persistence	114	112	0.9256
Antibody Persistence	117	112	1.0186
Antibody Persistence	118	112	1.0332
Antibody Persistence	119	112	0.8856
Antibody Persistence	121	112	0.8459
Antibody Persistence	122	112	0.7507
Antibody Persistence	124	112	0.8410
Antibody Persistence	126	112	0.8718
Antibody Persistence	128	112	0.9802
Antibody Persistence	129	112	0.6074
Antibody Persistence	130	112	0.8177
Antibody Persistence	135	112	0.9129
Antibody Persistence	139	112	0.8448
Antibody Persistence	140	112	0.8895
Antibody Persistence	142	112	0.9503
Antibody Persistence	108	126	0.9719
Antibody Persistence	109	126	0.8185
Antibody Persistence	111	126	0.9038
Antibody Persistence	112	126	0.8822
Antibody Persistence	113	126	0.8538
Antibody Persistence	114	126	0.9420
Antibody Persistence	117	126	0.9799
Antibody Persistence	118	126	0.9147
Antibody Persistence	119	126	0.8165
Antibody Persistence	121	126	0.8613
Antibody Persistence	122	126	0.8748
Antibody Persistence	124	126	0.8771
Antibody Persistence	126	126	0.8787
Antibody Persistence	128	126	0.9161
Antibody Persistence	129	126	0.6744
Antibody Persistence	130	126	0.9225
Antibody Persistence	135	126	1.0187
Antibody Persistence	139	126	0.9124
Antibody Persistence	140	126	0.9223
Antibody Persistence	142	126	0.9221
Antibody Persistence	108	140	0.9105
Antibody Persistence	109	140	0.8631
Antibody Persistence	111	140	0.8868
Antibody Persistence	112	140	1.0724
Antibody Persistence	113	140	0.6887
Antibody Persistence	114	140	0.8771
Antibody Persistence	117	140	0.7819
Antibody Persistence	118	140	0.8654
Antibody Persistence	119	140	0.7569
Antibody Persistence	121	140	0.8206
Antibody Persistence	122	140	0.6882
Antibody Persistence	124	140	0.8093
Antibody Persistence	126	140	0.8261
Antibody Persistence	128	140	0.7347
Antibody Persistence	129	140	0.8596
Antibody Persistence	130	140	0.8608
Antibody Persistence	135	140	0.8410
Antibody Persistence	139	140	0.8455
Antibody Persistence	140	140	0.8309
Antibody Persistence	142	140	0.9315
Antibody Persistence	108	154	0.8428
Antibody Persistence	109	154	0.8335
Antibody Persistence	111	154	0.8701
Antibody Persistence	112	154	0.8996
Antibody Persistence	113	154	0.8328
Antibody Persistence	114	154	0.8170
Antibody Persistence	117	154	0.8501
Antibody Persistence	118	154	0.8632
Antibody Persistence	119	154	0.9152
Antibody Persistence	121	154	0.9952
Antibody Persistence	122	154	0.8491
Antibody Persistence	124	154	0.9515
Antibody Persistence	126	154	0.9176
Antibody Persistence	128	154	0.8452
Antibody Persistence	129	154	0.6527
Antibody Persistence	130	154	0.9074
Antibody Persistence	135	154	0.9817
Antibody Persistence	139	154	0.7867
Antibody Persistence	140	154	0.9075
Antibody Persistence	142	154	0.9259
Antibody Persistence	108	168	1.0097
Antibody Persistence	109	168	0.9588
Antibody Persistence	111	168	0.9674
Antibody Persistence	112	168	0.8991
Antibody Persistence	113	168	0.8104
Antibody Persistence	114	168	0.9377
Antibody Persistence	117	168	0.9083
Antibody Persistence	118	168	0.9724
Antibody Persistence	119	168	1.0122
Antibody Persistence	121	168	0.7955
Antibody Persistence	122	168	0.8104
Antibody Persistence	124	168	0.8851
Antibody Persistence	126	168	0.7478
Antibody Persistence	128	168	0.8970
Antibody Persistence	129	168	0.6952
Antibody Persistence	130	168	0.8647
Antibody Persistence	135	168	1.0341
Antibody Persistence	139	168	0.7459
Antibody Persistence	140	168	0.8329
Antibody Persistence	142	168	0.8526
Antibody Persistence	108	182	0.6455
Antibody Persistence	109	182	0.7978
Antibody Persistence	111	182	0.6469
Antibody Persistence	112	182	0.7502
Antibody Persistence	113	182	0.6781
Antibody Persistence	114	182	0.8131
Antibody Persistence	117	182	0.7576
Antibody Persistence	118	182	0.8036
Antibody Persistence	119	182	0.8163
Antibody Persistence	121	182	0.7280
Antibody Persistence	122	182	0.7657
Antibody Persistence	124	182	0.6733
Antibody Persistence	126	182	0.6973
Antibody Persistence	128	182	0.8642
Antibody Persistence	129	182	0.7616
Antibody Persistence	130	182	0.8878
Antibody Persistence	135	182	0.9053
Antibody Persistence	139	182	0.7923
Antibody Persistence	140	182	0.7856
Antibody Persistence	142	182	0.8157
Experimental Infection	8	0	0.9778
Experimental Infection	9	0	1.1443
Experimental Infection	15	0	1.1871
Experimental Infection	16	0	1.1314
Experimental Infection	20	0	0.9912
Experimental Infection	22	0	0.8562
Experimental Infection	911	0	0.9021
Experimental Infection	913	0	0.7376
Experimental Infection	918	0	0.7923
Experimental Infection	924	0	0.8144
Experimental Infection	8	2	0.6235
Experimental Infection	9	2	0.7807
Experimental Infection	15	2	1.0533
Experimental Infection	16	2	1.0229
Experimental Infection	20	2	0.9886
Experimental Infection	22	2	0.8765
Experimental Infection	911	2	0.9684
Experimental Infection	913	2	0.9684
Experimental Infection	918	2	0.9004
Experimental Infection	924	2	0.9151
Experimental Infection	8	4	0.5745
Experimental Infection	9	4	1.1135
Experimental Infection	15	4	0.9875
Experimental Infection	16	4	0.9091
Experimental Infection	20	4	1.2559
Experimental Infection	22	4	1.1440
Experimental Infection	911	4	1.1124
Experimental Infection	913	4	1.1751
Experimental Infection	918	4	0.6607
Experimental Infection	924	4	0.8814
Experimental Infection	8	7	0.6776
Experimental Infection	9	7	0.7087
Experimental Infection	16	7	0.4823
Experimental Infection	20	7	0.3159
Experimental Infection	22	7	0.7518
Experimental Infection	911	7	0.3186
Experimental Infection	913	7	0.8647
Experimental Infection	918	7	0.6574
Experimental Infection	924	7	0.3775
Experimental Infection	8	10	0.4017
Experimental Infection	9	10	0.6146
Experimental Infection	16	10	0.4203
Experimental Infection	20	10	0.3935
Experimental Infection	22	10	0.3820
Experimental Infection	911	10	0.4413
Experimental Infection	913	10	0.5710
Experimental Infection	918	10	0.4021
Experimental Infection	924	10	0.2449
Transmission Replicate 3	6	0	0.9455
Transmission Replicate 3	23	0	0.9738
Transmission Replicate 3	42	0	1.0220
Transmission Replicate 3	54	0	0.9685
Transmission Replicate 3	55	0	0.9125
Transmission Replicate 3	61	0	0.9638
Transmission Replicate 3	62	0	1.0266
Transmission Replicate 3	69	0	0.9924
Transmission Replicate 3	910	0	0.9137
Transmission Replicate 3	6	2	0.9632
Transmission Replicate 3	23	2	0.9446
Transmission Replicate 3	42	2	0.8837
Transmission Replicate 3	54	2	0.9915
Transmission Replicate 3	55	2	0.9353
Transmission Replicate 3	61	2	0.8384
Transmission Replicate 3	62	2	0.9728
Transmission Replicate 3	69	2	0.9150
Transmission Replicate 3	910	2	1.0097
Transmission Replicate 3	6	4	0.9615
Transmission Replicate 3	23	4	0.9751
Transmission Replicate 3	42	4	1.0375
Transmission Replicate 3	54	4	0.9383
Transmission Replicate 3	55	4	0.9404
Transmission Replicate 3	61	4	1.0292
Transmission Replicate 3	62	4	1.0207
Transmission Replicate 3	69	4	0.9311
Transmission Replicate 3	910	4	1.0042
Transmission Replicate 3	6	7	0.9624
Transmission Replicate 3	23	7	0.9336
Transmission Replicate 3	42	7	0.9865
Transmission Replicate 3	54	7	0.9062
Transmission Replicate 3	55	7	1.0351
Transmission Replicate 3	61	7	1.0423
Transmission Replicate 3	62	7	0.9713
Transmission Replicate 3	69	7	0.9476
Transmission Replicate 3	910	7	1.0469
Transmission Replicate 3	6	10	0.6095
Transmission Replicate 3	23	10	0.3450
Transmission Replicate 3	42	10	0.5630
Transmission Replicate 3	54	10	0.6178
Transmission Replicate 3	55	10	0.9485
Transmission Replicate 3	61	10	0.8433
Transmission Replicate 3	62	10	0.8726
Transmission Replicate 3	69	10	0.8840
Transmission Replicate 3	910	10	0.8402
Transmission Replicate 3	6	17	0.2832
Transmission Replicate 3	23	17	0.2883
Transmission Replicate 3	54	17	0.7227
Transmission Replicate 3	55	17	0.9649
Transmission Replicate 3	61	17	0.5533
Transmission Replicate 3	62	17	0.4121
Transmission Replicate 3	69	17	0.6454
Transmission Replicate 3	910	17	0.5866
Transmission Replicate 3	6	24	0.3665
Transmission Replicate 3	23	24	0.2713
Transmission Replicate 3	42	24	0.5140
Transmission Replicate 3	54	24	0.8104
Transmission Replicate 3	55	24	0.9602
Transmission Replicate 3	61	24	0.6799
Transmission Replicate 3	62	24	0.8524
Transmission Replicate 3	69	24	0.5699
Transmission Replicate 3	910	24	0.6124
Transmission Replicate 3	6	31	0.4309
Transmission Replicate 3	23	31	0.2848
Transmission Replicate 3	42	31	0.4047
Transmission Replicate 3	54	31	0.8519
Transmission Replicate 3	55	31	0.8667
Transmission Replicate 3	61	31	0.6141
Transmission Replicate 3	62	31	0.8475
Transmission Replicate 3	69	31	0.5035
Transmission Replicate 3	910	31	0.7337
Transmission Replicate 3	6	38	0.5229
Transmission Replicate 3	23	38	0.3688
Transmission Replicate 3	42	38	0.4953
Transmission Replicate 3	54	38	0.8047
Transmission Replicate 3	55	38	0.8794
Transmission Replicate 3	61	38	0.7273
Transmission Replicate 3	62	38	0.9494
Transmission Replicate 3	69	38	0.6307
Transmission Replicate 3	910	38	0.7648
Transmission Replicate 3	6	45	0.6414
Transmission Replicate 3	23	45	0.2755
Transmission Replicate 3	42	45	0.5628
Transmission Replicate 3	54	45	0.7793
Transmission Replicate 3	55	45	0.8459
Transmission Replicate 3	61	45	0.8690
Transmission Replicate 3	62	45	0.9547
Transmission Replicate 3	69	45	0.7093
Transmission Replicate 3	910	45	0.8307
Transmission Replicate 3	6	52	0.8046
Transmission Replicate 3	23	52	0.3346
Transmission Replicate 3	42	52	0.4692
Transmission Replicate 3	54	52	0.9014
Transmission Replicate 3	55	52	0.9389
Transmission Replicate 3	61	52	0.8486
Transmission Replicate 3	62	52	0.8540
Transmission Replicate 3	69	52	0.7521
Transmission Replicate 3	910	52	0.8712
Transmission Replicate 3	6	59	0.7302
Transmission Replicate 3	23	59	0.3431
Transmission Replicate 3	42	59	0.5454
Transmission Replicate 3	54	59	0.8276
Transmission Replicate 3	55	59	0.9281
Transmission Replicate 3	61	59	0.7916
Transmission Replicate 3	62	59	1.0084
Transmission Replicate 3	69	59	0.8036
Transmission Replicate 3	910	59	0.9561
