# Supplementary material for: Avian influenza A virus susceptibility, infection, transmission, and antibody kinetics in European starlings
Source: PLoS Pathog. 2021 Aug 30;17(8):e1009879. doi: 10.1371/journal.ppat.1009879 (PMC8432794; doi:10.1371/journal.ppat.1009879)
Supplement: S3 Data — These data are associated with Fig 5 and Table 1 in the manuscript. Column headers are as follows: REPLICATE = result associated with Replicate 1, 2, or 3. SPECIES = starling. BAND = unique leg band associated with each individual bird. DPI = day post exposure. MeanQTY = viral RNA concentration based on calibrated EID50/mL equivalents. Value is the mean of duplicate qPCR wells. MeanQTY+1 = MeanQTY + 1. Log(MeanQTY+1) = log based 10 of MeanQTY+1. (CSV) [file ppat.1009879.s003.csv]

REPLICATE	SPECIES	BAND	DPI	TYPE	MeanQTY	MeanQTY+1	logMean(QTY+1)
1	Starling	63	0	Cloacal	0	1	0
1	Starling	64	0	Cloacal	0	1	0
1	Starling	65	0	Cloacal	0	1	0
1	Starling	68	0	Cloacal	0	1	0
1	Starling	72	0	Cloacal	0	1	0
1	Starling	73	0	Cloacal	0	1	0
1	Starling	80	0	Cloacal	0	1	0
1	Starling	88	0	Cloacal	0	1	0
1	Starling	102	0	Cloacal	0	1	0
1	Starling	63	1	Cloacal	0	1	0
1	Starling	64	1	Cloacal	0	1	0
1	Starling	65	1	Cloacal	0	1	0
1	Starling	68	1	Cloacal	0	1	0
1	Starling	72	1	Cloacal	0	1	0
1	Starling	73	1	Cloacal	0	1	0
1	Starling	80	1	Cloacal	0	1	0
1	Starling	88	1	Cloacal	0	1	0
1	Starling	102	1	Cloacal	0	1	0
1	Starling	63	2	Cloacal	0	1	0
1	Starling	64	2	Cloacal	0	1	0
1	Starling	65	2	Cloacal	0	1	0
1	Starling	68	2	Cloacal	0	1	0
1	Starling	72	2	Cloacal	0	1	0
1	Starling	73	2	Cloacal	0	1	0
1	Starling	80	2	Cloacal	0	1	0
1	Starling	88	2	Cloacal	0	1	0
1	Starling	102	2	Cloacal	0	1	0
1	Starling	63	3	Cloacal	75.92747745	76.92747745	1.886081492
1	Starling	64	3	Cloacal	4.763503582	5.763503582	0.760686567
1	Starling	65	3	Cloacal	0	1	0
1	Starling	68	3	Cloacal	0	1	0
1	Starling	72	3	Cloacal	0	1	0
1	Starling	73	3	Cloacal	6.314625439	7.314625439	0.864192092
1	Starling	80	3	Cloacal	3.381168135	4.381168135	0.64158992
1	Starling	88	3	Cloacal	36.52633559	37.52633559	1.574336158
1	Starling	102	3	Cloacal	0	1	0
1	Starling	63	4	Cloacal	0	1	0
1	Starling	64	4	Cloacal	0	1	0
1	Starling	65	4	Cloacal	0	1	0
1	Starling	68	4	Cloacal	0	1	0
1	Starling	72	4	Cloacal	0	1	0
1	Starling	73	4	Cloacal	4.331330746	5.331330746	0.726835626
1	Starling	80	4	Cloacal	0	1	0
1	Starling	88	4	Cloacal	1.67124482	2.67124482	0.426713693
1	Starling	102	4	Cloacal	0	1	0
1	Starling	63	5	Cloacal	0	1	0
1	Starling	64	5	Cloacal	0	1	0
1	Starling	65	5	Cloacal	1.827832365	2.827832365	0.451453661
1	Starling	68	5	Cloacal	0	1	0
1	Starling	72	5	Cloacal	0	1	0
1	Starling	73	5	Cloacal	0	1	0
1	Starling	80	5	Cloacal	0	1	0
1	Starling	88	5	Cloacal	0	1	0
1	Starling	102	5	Cloacal	0	1	0
1	Starling	63	6	Cloacal	0	1	0
1	Starling	64	6	Cloacal	0	1	0
1	Starling	65	6	Cloacal	0	1	0
1	Starling	68	6	Cloacal	0	1	0
1	Starling	72	6	Cloacal	4.502108263	5.502108263	0.740529132
1	Starling	73	6	Cloacal	0	1	0
1	Starling	80	6	Cloacal	0	1	0
1	Starling	88	6	Cloacal	0	1	0
1	Starling	102	6	Cloacal	6.368640779	7.368640779	0.867387385
1	Starling	63	7	Cloacal	0	1	0
1	Starling	64	7	Cloacal	39.16237204	40.16237204	1.603819355
1	Starling	65	7	Cloacal	0	1	0
1	Starling	68	7	Cloacal	0	1	0
1	Starling	72	7	Cloacal	0	1	0
1	Starling	73	7	Cloacal	0	1	0
1	Starling	80	7	Cloacal	0	1	0
1	Starling	88	7	Cloacal	0	1	0
1	Starling	102	7	Cloacal	0	1	0
1	Starling	63	8	Cloacal	0	1	0
1	Starling	64	8	Cloacal	1.770384952	2.770384952	0.442540119
1	Starling	65	8	Cloacal	0	1	0
1	Starling	68	8	Cloacal	0	1	0
1	Starling	72	8	Cloacal	0	1	0
1	Starling	73	8	Cloacal	0	1	0
1	Starling	80	8	Cloacal	0	1	0
1	Starling	88	8	Cloacal	0	1	0
1	Starling	102	8	Cloacal	0	1	0
1	Starling	63	9	Cloacal	0	1	0
1	Starling	64	9	Cloacal	0	1	0
1	Starling	65	9	Cloacal	0	1	0
1	Starling	68	9	Cloacal	0	1	0
1	Starling	72	9	Cloacal	0	1	0
1	Starling	73	9	Cloacal	1.630387364	2.630387364	0.42001971
1	Starling	80	9	Cloacal	0	1	0
1	Starling	88	9	Cloacal	0.936867848	1.936867848	0.28709999
1	Starling	102	9	Cloacal	1.383238547	2.383238547	0.377167515
1	Starling	63	10	Cloacal	2.300516743	3.300516743	0.51858194
1	Starling	64	10	Cloacal	0	1	0
1	Starling	65	10	Cloacal	0	1	0
1	Starling	68	10	Cloacal	0	1	0
1	Starling	72	10	Cloacal	4.730171199	5.730171199	0.758167597
1	Starling	73	10	Cloacal	5.09554958	6.09554958	0.785012868
1	Starling	80	10	Cloacal	0	1	0
1	Starling	88	10	Cloacal	0	1	0
1	Starling	102	10	Cloacal	0	1	0
1	Starling	63	0	Fecal	0	1	0
1	Starling	64	0	Fecal	0	1	0
1	Starling	65	0	Fecal	0	1	0
1	Starling	68	0	Fecal	0	1	0
1	Starling	72	0	Fecal	0	1	0
1	Starling	73	0	Fecal	0	1	0
1	Starling	80	0	Fecal	0	1	0
1	Starling	88	0	Fecal	0	1	0
1	Starling	102	0	Fecal	0	1	0
1	Starling	63	1	Fecal	0	1	0
1	Starling	64	1	Fecal	0	1	0
1	Starling	65	1	Fecal	0	1	0
1	Starling	68	1	Fecal	0	1	0
1	Starling	72	1	Fecal	0.741949143	1.741949143	0.241035471
1	Starling	73	1	Fecal	0	1	0
1	Starling	80	1	Fecal	0	1	0
1	Starling	88	1	Fecal	0	1	0
1	Starling	102	1	Fecal	0	1	0
1	Starling	63	2	Fecal	5.297433721	6.297433721	0.799163605
1	Starling	64	2	Fecal	0	1	0
1	Starling	65	2	Fecal	19.36058467	20.36058467	1.308790245
1	Starling	68	2	Fecal	8.68822502	9.68822502	0.986244217
1	Starling	72	2	Fecal	0	1	0
1	Starling	73	2	Fecal	0	1	0
1	Starling	80	2	Fecal	4.320835008	5.320835008	0.725979792
1	Starling	88	2	Fecal	0	1	0
1	Starling	102	2	Fecal	0	1	0
1	Starling	63	3	Fecal	423.5566624	424.5566624	2.627935661
1	Starling	64	3	Fecal	60.96747317	61.96747317	1.792163787
1	Starling	65	3	Fecal	103.7979394	104.7979394	2.020352743
1	Starling	68	3	Fecal	3.821186561	4.821186561	0.683153937
1	Starling	72	3	Fecal	20.96860761	21.96860761	1.341802532
1	Starling	73	3	Fecal	9.592590633	10.59259063	1.025002189
1	Starling	80	3	Fecal	22.09482705	23.09482705	1.363514714
1	Starling	88	3	Fecal	203.6098759	204.6098759	2.310926592
1	Starling	102	3	Fecal	3.60396351	4.60396351	0.663131873
1	Starling	63	4	Fecal	1047.137378	1048.137378	3.020418209
1	Starling	64	4	Fecal	4.178124836	5.178124836	0.714172516
1	Starling	65	4	Fecal	8.507383442	9.507383442	0.97806101
1	Starling	68	4	Fecal	1.505868398	2.505868398	0.398958259
1	Starling	72	4	Fecal	1.676244467	2.676244467	0.427525782
1	Starling	73	4	Fecal	2.973689648	3.973689648	0.599193945
1	Starling	80	4	Fecal	0	1	0
1	Starling	88	4	Fecal	12.76502895	13.76502895	1.138777129
1	Starling	102	4	Fecal	3.654681203	4.654681203	0.667889942
1	Starling	63	5	Fecal	108.2016243	109.2016243	2.038229098
1	Starling	64	5	Fecal	10.58822964	11.58822964	1.064017093
1	Starling	65	5	Fecal	9.399461585	10.39946158	1.017010855
1	Starling	68	5	Fecal	21.51062762	22.51062762	1.352387604
1	Starling	72	5	Fecal	108.2770984	109.2770984	2.038529155
1	Starling	73	5	Fecal	71.40239665	72.40239665	1.859752942
1	Starling	80	5	Fecal	0.396888406	1.396888406	0.145161713
1	Starling	88	5	Fecal	80.75195542	81.75195542	1.912498149
1	Starling	102	5	Fecal	39.40118597	40.40118597	1.606394114
1	Starling	63	6	Fecal	65.27211211	66.27211211	1.821330812
1	Starling	64	6	Fecal	133.0903424	134.0903424	2.1273975
1	Starling	65	6	Fecal	33.49490103	34.49490103	1.537754903
1	Starling	68	6	Fecal	10.39430757	11.39430757	1.056687938
1	Starling	72	6	Fecal	76.01084371	77.01084371	1.886551881
1	Starling	73	6	Fecal	28.73742863	29.73742863	1.473303413
1	Starling	80	6	Fecal	173.7472757	174.7472757	2.242410414
1	Starling	88	6	Fecal	66.2039802	67.2039802	1.827394995
1	Starling	102	6	Fecal	11.71869768	12.71869768	1.104442644
1	Starling	63	7	Fecal	24.40757427	25.40757427	1.404963204
1	Starling	64	7	Fecal	0	1	0
1	Starling	65	7	Fecal	16.10992869	17.10992869	1.233248199
1	Starling	68	7	Fecal	0	1	0
1	Starling	72	7	Fecal	16.76565609	17.76565609	1.249581251
1	Starling	73	7	Fecal	3.733194964	4.733194964	0.675154394
1	Starling	80	7	Fecal	8.75421205	9.75421205	0.989192193
1	Starling	88	7	Fecal	4.77174634	5.77174634	0.761307236
1	Starling	102	7	Fecal	0	1	0
1	Starling	63	8	Fecal	10.88212317	11.88212317	1.07489405
1	Starling	64	8	Fecal	1.79782439	2.79782439	0.446820452
1	Starling	65	8	Fecal	1.900002987	2.900002987	0.462398445
1	Starling	68	8	Fecal	1.187822659	2.187822659	0.340012116
1	Starling	72	8	Fecal	0	1	0
1	Starling	73	8	Fecal	22.0741033	23.0741033	1.363124833
1	Starling	80	8	Fecal	5.185470189	6.185470189	0.791372718
1	Starling	88	8	Fecal	0	1	0
1	Starling	102	8	Fecal	1.229374297	2.229374297	0.34818299
1	Starling	63	9	Fecal	0.817651513	1.817651513	0.259510622
1	Starling	64	9	Fecal	7.674201305	8.674201305	0.938229497
1	Starling	65	9	Fecal	7.568761515	8.568761515	0.932918056
1	Starling	68	9	Fecal	0	1	0
1	Starling	72	9	Fecal	5.59682214	6.59682214	0.819334775
1	Starling	73	9	Fecal	0.701476087	1.701476087	0.23082585
1	Starling	80	9	Fecal	0	1	0
1	Starling	88	9	Fecal	0	1	0
1	Starling	102	9	Fecal	0	1	0
1	Starling	63	10	Fecal	0	1	0
1	Starling	64	10	Fecal	0	1	0
1	Starling	65	10	Fecal	1.423514907	2.423514907	0.384445695
1	Starling	68	10	Fecal	0	1	0
1	Starling	72	10	Fecal	0	1	0
1	Starling	73	10	Fecal	0	1	0
1	Starling	80	10	Fecal	2.622574814	3.622574814	0.559017363
1	Starling	88	10	Fecal	2.850786128	3.850786128	0.585549399
1	Starling	102	10	Fecal	0	1	0
1	Starling	63	0	Oral	0	1	0
1	Starling	64	0	Oral	0	1	0
1	Starling	65	0	Oral	0	1	0
1	Starling	68	0	Oral	0	1	0
1	Starling	72	0	Oral	0	1	0
1	Starling	73	0	Oral	0	1	0
1	Starling	80	0	Oral	0	1	0
1	Starling	88	0	Oral	0	1	0
1	Starling	102	0	Oral	0	1	0
1	Starling	63	1	Oral	0	1	0
1	Starling	64	1	Oral	0	1	0
1	Starling	65	1	Oral	0	1	0
1	Starling	68	1	Oral	0	1	0
1	Starling	72	1	Oral	0	1	0
1	Starling	73	1	Oral	0	1	0
1	Starling	80	1	Oral	0	1	0
1	Starling	88	1	Oral	0	1	0
1	Starling	102	1	Oral	0	1	0
1	Starling	63	2	Oral	314.5401382	315.5401382	2.499054611
1	Starling	64	2	Oral	30.41570421	31.41570421	1.497146799
1	Starling	65	2	Oral	189.5076617	190.5076617	2.279912447
1	Starling	68	2	Oral	270.33444	271.33444	2.433504922
1	Starling	72	2	Oral	474.0186142	475.0186142	2.676710628
1	Starling	73	2	Oral	0	1	0
1	Starling	80	2	Oral	181.7272335	182.7272335	2.261803279
1	Starling	88	2	Oral	0	1	0
1	Starling	102	2	Oral	479.3765044	480.3765044	2.681581758
1	Starling	63	3	Oral	5011.257947	5012.257947	3.700033413
1	Starling	64	3	Oral	623.4955609	624.4955609	2.795529356
1	Starling	65	3	Oral	7120.325246	7121.325246	3.852560821
1	Starling	68	3	Oral	227.6244051	228.6244051	2.359122588
1	Starling	72	3	Oral	68.97358267	69.97358267	1.844934111
1	Starling	73	3	Oral	1664.590297	1665.590297	3.221568182
1	Starling	80	3	Oral	407.2519546	408.2519546	2.610928273
1	Starling	88	3	Oral	3214.115677	3215.115677	3.507196603
1	Starling	102	3	Oral	7.508962277	8.508962277	0.929876598
1	Starling	63	4	Oral	1402.183569	1403.183569	3.147114491
1	Starling	64	4	Oral	34.30831792	35.30831792	1.547877028
1	Starling	65	4	Oral	227.1161542	228.1161542	2.358156041
1	Starling	68	4	Oral	36.41718498	37.41718498	1.573071111
1	Starling	72	4	Oral	3.053773416	4.053773416	0.60785947
1	Starling	73	4	Oral	0.860691036	1.860691036	0.269674265
1	Starling	80	4	Oral	1232.520341	1233.520341	3.091146315
1	Starling	88	4	Oral	784.4122008	785.4122008	2.895097643
1	Starling	102	4	Oral	1.682076526	2.682076526	0.428471165
1	Starling	63	5	Oral	1129.186221	1130.186221	3.053150008
1	Starling	64	5	Oral	86.73779746	87.73779746	1.943186728
1	Starling	65	5	Oral	130.5777605	131.5777605	2.11918249
1	Starling	68	5	Oral	62.6166144	63.6166144	1.803570553
1	Starling	72	5	Oral	361.141814	362.141814	2.558878673
1	Starling	73	5	Oral	98.51112712	99.51112712	1.997871645
1	Starling	80	5	Oral	228.4633087	229.4633087	2.360713252
1	Starling	88	5	Oral	3852.94483	3853.94483	3.585905493
1	Starling	102	5	Oral	2039.752752	2040.752752	3.309790391
1	Starling	63	6	Oral	150.9380882	151.9380882	2.181666657
1	Starling	64	6	Oral	876.3990921	877.3990921	2.943197181
1	Starling	65	6	Oral	151.1560165	152.1560165	2.18228913
1	Starling	68	6	Oral	65.59550484	66.59550484	1.823444916
1	Starling	72	6	Oral	54.68336032	55.68336032	1.745725436
1	Starling	73	6	Oral	23.48995032	24.48995032	1.388987904
1	Starling	80	6	Oral	210.2891939	211.2891939	2.324877286
1	Starling	88	6	Oral	1055.060767	1056.060767	3.023688909
1	Starling	102	6	Oral	139.4080711	140.4080711	2.147392073
1	Starling	63	7	Oral	43.64880629	44.64880629	1.649809852
1	Starling	63	7	Oral	66.60251498	67.60251498	1.829962853
1	Starling	64	7	Oral	182.1755531	183.1755531	2.262867512
1	Starling	65	7	Oral	7.859717511	8.859717511	0.947419875
1	Starling	68	7	Oral	0	1	0
1	Starling	72	7	Oral	8.279166551	9.279166551	0.96750897
1	Starling	73	7	Oral	24.52327236	25.52327236	1.406936355
1	Starling	80	7	Oral	24.10236274	25.10236274	1.399714601
1	Starling	88	7	Oral	12.12150067	13.12150067	1.117983507
1	Starling	102	7	Oral	2.792062824	3.792062824	0.578875524
1	Starling	63	8	Oral	3.365613664	4.365613664	0.6400453
1	Starling	64	8	Oral	0	1	0
1	Starling	65	8	Oral	0	1	0
1	Starling	68	8	Oral	0	1	0
1	Starling	72	8	Oral	0	1	0
1	Starling	73	8	Oral	1.729353406	2.729353406	0.436059773
1	Starling	80	8	Oral	0	1	0
1	Starling	88	8	Oral	0	1	0
1	Starling	102	8	Oral	0.517681415	1.517681415	0.181180616
1	Starling	63	9	Oral	4.535558092	5.535558092	0.743161413
1	Starling	64	9	Oral	22.3646508	23.3646508	1.368559295
1	Starling	65	9	Oral	0	1	0
1	Starling	68	9	Oral	12.24455263	13.24455263	1.122037293
1	Starling	72	9	Oral	0	1	0
1	Starling	73	9	Oral	30.18561655	31.18561655	1.493954335
1	Starling	80	9	Oral	0.702354284	1.702354284	0.231049948
1	Starling	88	9	Oral	0	1	0
1	Starling	102	9	Oral	0	1	0
1	Starling	63	10	Oral	1.299296404	2.299296404	0.36159496
1	Starling	64	10	Oral	0	1	0
1	Starling	65	10	Oral	0	1	0
1	Starling	68	10	Oral	0	1	0
1	Starling	72	10	Oral	0	1	0
1	Starling	73	10	Oral	0	1	0
1	Starling	80	10	Oral	0.872362361	1.872362361	0.272389902
1	Starling	88	10	Oral	0	1	0
1	Starling	102	10	Oral	0	1	0
2	Starling	4	0	Cloacal	0	1	0
2	Starling	27	0	Cloacal	0	1	0
2	Starling	67	0	Cloacal	0	1	0
2	Starling	78	0	Cloacal	0	1	0
2	Starling	100	0	Cloacal	0	1	0
2	Starling	101	0	Cloacal	0	1	0
2	Starling	917	0	Cloacal	0	1	0
2	Starling	922	0	Cloacal	0	1	0
2	Starling	923	0	Cloacal	0	1	0
2	Starling	4	1	Cloacal	0	1	0
2	Starling	27	1	Cloacal	0	1	0
2	Starling	67	1	Cloacal	0	1	0
2	Starling	78	1	Cloacal	0	1	0
2	Starling	100	1	Cloacal	0	1	0
2	Starling	101	1	Cloacal	0	1	0
2	Starling	917	1	Cloacal	0	1	0
2	Starling	922	1	Cloacal	0	1	0
2	Starling	923	1	Cloacal	0	1	0
2	Starling	4	2	Cloacal	3.121406778	4.121406778	0.615045481
2	Starling	27	2	Cloacal	7.678850216	8.678850216	0.938462193
2	Starling	67	2	Cloacal	0	1	0
2	Starling	78	2	Cloacal	0	1	0
2	Starling	100	2	Cloacal	0	1	0
2	Starling	101	2	Cloacal	0	1	0
2	Starling	917	2	Cloacal	12.20735549	13.20735549	1.120815867
2	Starling	922	2	Cloacal	0	1	0
2	Starling	923	2	Cloacal	0	1	0
2	Starling	4	3	Cloacal	0	1	0
2	Starling	27	3	Cloacal	0	1	0
2	Starling	67	3	Cloacal	0	1	0
2	Starling	78	3	Cloacal	0	1	0
2	Starling	100	3	Cloacal	0	1	0
2	Starling	101	3	Cloacal	0	1	0
2	Starling	917	3	Cloacal	0	1	0
2	Starling	922	3	Cloacal	0	1	0
2	Starling	923	3	Cloacal	0	1	0
2	Starling	4	4	Cloacal	0	1	0
2	Starling	27	4	Cloacal	0	1	0
2	Starling	67	4	Cloacal	0	1	0
2	Starling	78	4	Cloacal	0	1	0
2	Starling	100	4	Cloacal	0	1	0
2	Starling	101	4	Cloacal	0	1	0
2	Starling	917	4	Cloacal	0	1	0
2	Starling	922	4	Cloacal	0	1	0
2	Starling	923	4	Cloacal	0	1	0
2	Starling	4	5	Cloacal	0	1	0
2	Starling	27	5	Cloacal	3.058793343	4.058793343	0.608396939
2	Starling	67	5	Cloacal	0	1	0
2	Starling	78	5	Cloacal	2.762193815	3.762193815	0.575441165
2	Starling	100	5	Cloacal	3.456904934	4.456904934	0.649033371
2	Starling	101	5	Cloacal	13635.59424	13636.59424	4.134705918
2	Starling	917	5	Cloacal	0	1	0
2	Starling	922	5	Cloacal	0	1	0
2	Starling	923	5	Cloacal	0	1	0
2	Starling	4	6	Cloacal	0	1	0
2	Starling	27	6	Cloacal	9.566793121	10.56679312	1.023943205
2	Starling	67	6	Cloacal	0	1	0
2	Starling	78	6	Cloacal	0	1	0
2	Starling	100	6	Cloacal	6.144074476	7.144074476	0.853945973
2	Starling	101	6	Cloacal	1227.949133	1228.949133	3.089533907
2	Starling	917	6	Cloacal	1.58148108	2.58148108	0.411868946
2	Starling	922	6	Cloacal	0	1	0
2	Starling	923	6	Cloacal	0	1	0
2	Starling	4	7	Cloacal	1.702904416	2.702904416	0.431830688
2	Starling	27	7	Cloacal	9.267815863	10.26781586	1.011478072
2	Starling	67	7	Cloacal	3.63199112	4.63199112	0.665767718
2	Starling	78	7	Cloacal	0	1	0
2	Starling	100	7	Cloacal	50.49851442	51.49851442	1.711794701
2	Starling	101	7	Cloacal	64.61002225	65.61002225	1.816970185
2	Starling	917	7	Cloacal	2.604009177	3.604009177	0.556785888
2	Starling	922	7	Cloacal	0	1	0
2	Starling	923	7	Cloacal	0	1	0
2	Starling	4	8	Cloacal	0	1	0
2	Starling	27	8	Cloacal	0	1	0
2	Starling	67	8	Cloacal	0	1	0
2	Starling	78	8	Cloacal	0	1	0
2	Starling	100	8	Cloacal	0	1	0
2	Starling	101	8	Cloacal	8.178375255	9.178375255	0.96276581
2	Starling	917	8	Cloacal	2.188196797	3.188196797	0.503545121
2	Starling	922	8	Cloacal	0	1	0
2	Starling	923	8	Cloacal	0	1	0
2	Starling	4	9	Cloacal	0	1	0
2	Starling	27	9	Cloacal	0	1	0
2	Starling	67	9	Cloacal	0	1	0
2	Starling	78	9	Cloacal	0	1	0
2	Starling	100	9	Cloacal	0	1	0
2	Starling	101	9	Cloacal	0	1	0
2	Starling	917	9	Cloacal	0	1	0
2	Starling	922	9	Cloacal	0	1	0
2	Starling	923	9	Cloacal	0	1	0
2	Starling	4	10	Cloacal	0	1	0
2	Starling	27	10	Cloacal	0	1	0
2	Starling	67	10	Cloacal	0	1	0
2	Starling	78	10	Cloacal	0	1	0
2	Starling	100	10	Cloacal	0	1	0
2	Starling	101	10	Cloacal	0	1	0
2	Starling	917	10	Cloacal	0	1	0
2	Starling	922	10	Cloacal	0	1	0
2	Starling	923	10	Cloacal	99.0709427	100.0709427	2.000307991
2	Starling	4	0	Fecal	0	1	0
2	Starling	27	0	Fecal	0	1	0
2	Starling	67	0	Fecal	0	1	0
2	Starling	78	0	Fecal	0	1	0
2	Starling	100	0	Fecal	0	1	0
2	Starling	101	0	Fecal	0	1	0
2	Starling	917	0	Fecal	0	1	0
2	Starling	922	0	Fecal	0	1	0
2	Starling	923	0	Fecal	0	1	0
2	Starling	4	1	Fecal	0	1	0
2	Starling	27	1	Fecal	0	1	0
2	Starling	67	1	Fecal	0	1	0
2	Starling	78	1	Fecal	0	1	0
2	Starling	100	1	Fecal	0	1	0
2	Starling	101	1	Fecal	0	1	0
2	Starling	917	1	Fecal	0	1	0
2	Starling	922	1	Fecal	0	1	0
2	Starling	923	1	Fecal	18.22216834	19.22216834	1.283802376
2	Starling	4	2	Fecal	3.616025661	4.616025661	0.664268214
2	Starling	27	2	Fecal	15.68866827	16.68866827	1.222421682
2	Starling	67	2	Fecal	9.563044436	10.56304444	1.023789107
2	Starling	78	2	Fecal	0	1	0
2	Starling	100	2	Fecal	7.583049767	8.583049767	0.933641631
2	Starling	101	2	Fecal	0	1	0
2	Starling	917	2	Fecal	39.64212526	40.64212526	1.60897641
2	Starling	922	2	Fecal	0	1	0
2	Starling	923	2	Fecal	11846.77446	11847.77446	4.073636778
2	Starling	4	3	Fecal	53.14181884	54.14181884	1.733532841
2	Starling	27	3	Fecal	21.61244598	22.61244598	1.354347542
2	Starling	67	3	Fecal	0	1	0
2	Starling	78	3	Fecal	0	1	0
2	Starling	100	3	Fecal	0	1	0
2	Starling	101	3	Fecal	47.46328172	48.46328172	1.685412819
2	Starling	917	3	Fecal	20.70526131	21.70526131	1.336565019
2	Starling	922	3	Fecal	34.97019077	35.97019077	1.555942741
2	Starling	923	3	Fecal	3632.499599	3633.499599	3.560325117
2	Starling	4	4	Fecal	130.3999143	131.3999143	2.118595082
2	Starling	27	4	Fecal	47.31324851	48.31324851	1.68406624
2	Starling	67	4	Fecal	11.1947161	12.1947161	1.086171694
2	Starling	78	4	Fecal	306.0543751	307.0543751	2.48721529
2	Starling	100	4	Fecal	467.0181261	468.0181261	2.670262673
2	Starling	101	4	Fecal	8.639789155	9.639789155	0.984067535
2	Starling	917	4	Fecal	0	1	0
2	Starling	922	4	Fecal	11.45417484	12.45417484	1.095314958
2	Starling	923	4	Fecal	13.83559113	14.83559113	1.171304856
2	Starling	4	5	Fecal	0	1	0
2	Starling	27	5	Fecal	73.81197935	74.81197935	1.873971145
2	Starling	67	5	Fecal	0	1	0
2	Starling	78	5	Fecal	0	1	0
2	Starling	100	5	Fecal	68.72425003	69.72425003	1.843383852
2	Starling	101	5	Fecal	0	1	0
2	Starling	917	5	Fecal	0	1	0
2	Starling	922	5	Fecal	2.32502989	3.32502989	0.521795554
2	Starling	923	5	Fecal	0	1	0
2	Starling	4	6	Fecal	0	1	0
2	Starling	27	6	Fecal	0	1	0
2	Starling	67	6	Fecal	9.31348421	10.31348421	1.013405408
2	Starling	78	6	Fecal	0	1	0
2	Starling	100	6	Fecal	16.3188233	17.3188233	1.238518381
2	Starling	101	6	Fecal	74.89539023	75.89539023	1.880215398
2	Starling	917	6	Fecal	0	1	0
2	Starling	922	6	Fecal	30.15325949	31.15325949	1.493503493
2	Starling	923	6	Fecal	0	1	0
2	Starling	4	7	Fecal	0	1	0
2	Starling	27	7	Fecal	10.61971051	11.61971051	1.065195308
2	Starling	67	7	Fecal	3.541326436	4.541326436	0.657182721
2	Starling	78	7	Fecal	5.55069253	6.55069253	0.816287215
2	Starling	100	7	Fecal	3.347034819	4.347034819	0.638193119
2	Starling	101	7	Fecal	126.246459	127.246459	2.104645706
2	Starling	917	7	Fecal	24.74756853	25.74756853	1.410736223
2	Starling	922	7	Fecal	2.470900532	3.470900532	0.540442168
2	Starling	923	7	Fecal	0	1	0
2	Starling	4	8	Fecal	3.458119542	4.458119542	0.64915171
2	Starling	27	8	Fecal	10.48501265	11.48501265	1.060131478
2	Starling	67	8	Fecal	14.48851367	15.48851367	1.190009743
2	Starling	78	8	Fecal	2.059865006	3.059865006	0.485702267
2	Starling	100	8	Fecal	34.20962905	35.20962905	1.54666145
2	Starling	101	8	Fecal	12.19937317	13.19937317	1.120553307
2	Starling	917	8	Fecal	0	1	0
2	Starling	922	8	Fecal	0	1	0
2	Starling	923	8	Fecal	0	1	0
2	Starling	4	9	Fecal	5.360949024	6.360949024	0.803521915
2	Starling	27	9	Fecal	33.43812701	34.43812701	1.537039523
2	Starling	67	9	Fecal	15.78859372	16.78859372	1.225014319
2	Starling	78	9	Fecal	16.45074058	17.45074058	1.241813862
2	Starling	100	9	Fecal	21.83118757	22.83118757	1.358528502
2	Starling	101	9	Fecal	7.214191655	8.214191655	0.914564832
2	Starling	917	9	Fecal	1.647106691	2.647106691	0.422771446
2	Starling	922	9	Fecal	4.341211258	5.341211258	0.727639756
2	Starling	923	9	Fecal	0	1	0
2	Starling	4	10	Fecal	2.823901594	3.823901594	0.582506707
2	Starling	27	10	Fecal	0	1	0
2	Starling	67	10	Fecal	2.582990606	3.582990606	0.554245669
2	Starling	78	10	Fecal	0	1	0
2	Starling	100	10	Fecal	4.650601218	5.650601218	0.752094659
2	Starling	101	10	Fecal	1.646971158	2.646971158	0.422749209
2	Starling	917	10	Fecal	0	1	0
2	Starling	922	10	Fecal	0	1	0
2	Starling	923	10	Fecal	5.67506748	6.67506748	0.82445566
2	Starling	4	0	Oral	0	1	0
2	Starling	27	0	Oral	0	1	0
2	Starling	67	0	Oral	0	1	0
2	Starling	78	0	Oral	0	1	0
2	Starling	100	0	Oral	0	1	0
2	Starling	101	0	Oral	0	1	0
2	Starling	917	0	Oral	0	1	0
2	Starling	922	0	Oral	0	1	0
2	Starling	923	0	Oral	0	1	0
2	Starling	4	1	Oral	0	1	0
2	Starling	27	1	Oral	0	1	0
2	Starling	67	1	Oral	0	1	0
2	Starling	78	1	Oral	0	1	0
2	Starling	100	1	Oral	0	1	0
2	Starling	101	1	Oral	0	1	0
2	Starling	917	1	Oral	0	1	0
2	Starling	922	1	Oral	0	1	0
2	Starling	923	1	Oral	0	1	0
2	Starling	4	2	Oral	0	1	0
2	Starling	27	2	Oral	0	1	0
2	Starling	67	2	Oral	0	1	0
2	Starling	78	2	Oral	0	1	0
2	Starling	100	2	Oral	0	1	0
2	Starling	101	2	Oral	0	1	0
2	Starling	917	2	Oral	19.45743746	20.45743746	1.310851232
2	Starling	922	2	Oral	3707.030401	3708.030401	3.569143286
2	Starling	923	2	Oral	0	1	0
2	Starling	4	3	Oral	2204.286757	2205.286757	3.343465069
2	Starling	27	3	Oral	0	1	0
2	Starling	67	3	Oral	0	1	0
2	Starling	78	3	Oral	77.22781444	78.22781444	1.893361197
2	Starling	100	3	Oral	0	1	0
2	Starling	101	3	Oral	0	1	0
2	Starling	917	3	Oral	1.944505514	2.944505514	0.469012372
2	Starling	922	3	Oral	127.155011	128.155011	2.107735592
2	Starling	923	3	Oral	35.17565231	36.17565231	1.558416371
2	Starling	4	4	Oral	1705.01076	1706.01076	3.231981766
2	Starling	27	4	Oral	641.4529691	642.4529691	2.807841341
2	Starling	67	4	Oral	0	1	0
2	Starling	78	4	Oral	6628.211176	6629.211176	3.821461854
2	Starling	100	4	Oral	89.87824393	90.87824393	1.958459926
2	Starling	101	4	Oral	0	1	0
2	Starling	917	4	Oral	0	1	0
2	Starling	922	4	Oral	18.92416205	19.92416205	1.299380065
2	Starling	923	4	Oral	277.3971848	278.3971848	2.444664839
2	Starling	4	5	Oral	2.736635621	3.736635621	0.57248075
2	Starling	27	5	Oral	1192.666507	1193.666507	3.076883008
2	Starling	67	5	Oral	1137.72775	1138.72775	3.056419904
2	Starling	78	5	Oral	469.4916332	470.4916332	2.672551905
2	Starling	100	5	Oral	1221.657873	1222.657873	3.087304949
2	Starling	101	5	Oral	0	1	0
2	Starling	917	5	Oral	7.497944029	8.497944029	0.929313866
2	Starling	922	5	Oral	742.9114929	743.9114929	2.871521268
2	Starling	923	5	Oral	6.855893717	7.855893717	0.895195599
2	Starling	4	6	Oral	0	1	0
2	Starling	27	6	Oral	483.4949033	484.4949033	2.685289213
2	Starling	67	6	Oral	203.1952479	204.1952479	2.310045631
2	Starling	78	6	Oral	30.99413267	31.99413267	1.505070341
2	Starling	100	6	Oral	78.49721561	79.49721561	1.900351918
2	Starling	101	6	Oral	1263.304089	1264.304089	3.101851543
2	Starling	917	6	Oral	26.55104366	27.55104366	1.440138055
2	Starling	922	6	Oral	26.42121288	27.42121288	1.43808666
2	Starling	923	6	Oral	5.272227158	6.272227158	0.797421779
2	Starling	4	7	Oral	1.401195122	2.401195122	0.380427452
2	Starling	27	7	Oral	67.81656597	68.81656597	1.837692997
2	Starling	67	7	Oral	1467.19204	1468.19204	3.166782865
2	Starling	78	7	Oral	51.18836598	52.18836598	1.717573699
2	Starling	100	7	Oral	54.16621551	55.16621551	1.741673192
2	Starling	101	7	Oral	961.2170423	962.2170423	2.983273045
2	Starling	917	7	Oral	1421.326114	1422.326114	3.152999184
2	Starling	922	7	Oral	1.721490564	2.721490564	0.434806833
2	Starling	923	7	Oral	16.66727497	17.66727497	1.247169568
2	Starling	4	8	Oral	0	1	0
2	Starling	27	8	Oral	641.7853787	642.7853787	2.808065989
2	Starling	67	8	Oral	96.73694393	97.73694393	1.990058755
2	Starling	78	8	Oral	0	1	0
2	Starling	100	8	Oral	281.2155602	282.2155602	2.450580955
2	Starling	101	8	Oral	57.37717727	58.37717727	1.766243092
2	Starling	917	8	Oral	15.1452518	16.1452518	1.208044822
2	Starling	922	8	Oral	0	1	0
2	Starling	923	8	Oral	0	1	0
2	Starling	4	9	Oral	0	1	0
2	Starling	27	9	Oral	2.973452637	3.973452637	0.599168041
2	Starling	67	9	Oral	50.51384632	51.51384632	1.711923978
2	Starling	78	9	Oral	0	1	0
2	Starling	100	9	Oral	125.6160251	126.6160251	2.102488675
2	Starling	101	9	Oral	69.45114046	70.45114046	1.847888028
2	Starling	917	9	Oral	3.693427481	4.693427481	0.671490112
2	Starling	922	9	Oral	0	1	0
2	Starling	923	9	Oral	0	1	0
2	Starling	4	10	Oral	0	1	0
2	Starling	27	10	Oral	0	1	0
2	Starling	67	10	Oral	3.045810159	4.045810159	0.607005501
2	Starling	78	10	Oral	0	1	0
2	Starling	100	10	Oral	33.20092564	34.20092564	1.53403786
2	Starling	101	10	Oral	0	1	0
2	Starling	917	10	Oral	0	1	0
2	Starling	922	10	Oral	0	1	0
2	Starling	923	10	Oral	0	1	0
3	Starling	6	0	Cloacal	0	1	0
3	Starling	23	0	Cloacal	0	1	0
3	Starling	42	0	Cloacal	0	1	0
3	Starling	54	0	Cloacal	0	1	0
3	Starling	55	0	Cloacal	0	1	0
3	Starling	61	0	Cloacal	0	1	0
3	Starling	62	0	Cloacal	0	1	0
3	Starling	69	0	Cloacal	0	1	0
3	Starling	910	0	Cloacal	0	1	0
3	Starling	6	1	Cloacal	0	1	0
3	Starling	23	1	Cloacal	0	1	0
3	Starling	42	1	Cloacal	0	1	0
3	Starling	54	1	Cloacal	0	1	0
3	Starling	55	1	Cloacal	0	1	0
3	Starling	61	1	Cloacal	0	1	0
3	Starling	62	1	Cloacal	0	1	0
3	Starling	69	1	Cloacal	0	1	0
3	Starling	910	1	Cloacal	0	1	0
3	Starling	6	2	Cloacal	0	1	0
3	Starling	23	2	Cloacal	0	1	0
3	Starling	42	2	Cloacal	0	1	0
3	Starling	54	2	Cloacal	0	1	0
3	Starling	55	2	Cloacal	0	1	0
3	Starling	61	2	Cloacal	0	1	0
3	Starling	62	2	Cloacal	0	1	0
3	Starling	69	2	Cloacal	0	1	0
3	Starling	910	2	Cloacal	15.67434104	16.67434104	1.22204868
3	Starling	6	3	Cloacal	0	1	0
3	Starling	23	3	Cloacal	0	1	0
3	Starling	42	3	Cloacal	0	1	0
3	Starling	54	3	Cloacal	0	1	0
3	Starling	55	3	Cloacal	0	1	0
3	Starling	61	3	Cloacal	0	1	0
3	Starling	62	3	Cloacal	0	1	0
3	Starling	69	3	Cloacal	0	1	0
3	Starling	910	3	Cloacal	0	1	0
3	Starling	6	4	Cloacal	0	1	0
3	Starling	23	4	Cloacal	0	1	0
3	Starling	42	4	Cloacal	0	1	0
3	Starling	54	4	Cloacal	0	1	0
3	Starling	55	4	Cloacal	0	1	0
3	Starling	61	4	Cloacal	0	1	0
3	Starling	62	4	Cloacal	0	1	0
3	Starling	69	4	Cloacal	0	1	0
3	Starling	910	4	Cloacal	0	1	0
3	Starling	6	5	Cloacal	17.83448483	18.83448483	1.274953746
3	Starling	23	5	Cloacal	0	1	0
3	Starling	42	5	Cloacal	0	1	0
3	Starling	54	5	Cloacal	0	1	0
3	Starling	55	5	Cloacal	0	1	0
3	Starling	61	5	Cloacal	0	1	0
3	Starling	62	5	Cloacal	0	1	0
3	Starling	69	5	Cloacal	0	1	0
3	Starling	910	5	Cloacal	87.00205129	88.00205129	1.944492795
3	Starling	6	6	Cloacal	856.845992	857.845992	2.933409327
3	Starling	23	6	Cloacal	17.5582966	18.5582966	1.268538111
3	Starling	42	6	Cloacal	0	1	0
3	Starling	54	6	Cloacal	5.844219627	6.844219627	0.835323937
3	Starling	55	6	Cloacal	6.713155821	7.713155821	0.887232105
3	Starling	61	6	Cloacal	5.388185506	6.388185506	0.805377519
3	Starling	62	6	Cloacal	0	1	0
3	Starling	69	6	Cloacal	0	1	0
3	Starling	910	6	Cloacal	0	1	0
3	Starling	6	7	Cloacal	1.847635164	2.847635164	0.454484347
3	Starling	23	7	Cloacal	0	1	0
3	Starling	42	7	Cloacal	317.4928508	318.4928508	2.503099688
3	Starling	54	7	Cloacal	0	1	0
3	Starling	55	7	Cloacal	0	1	0
3	Starling	61	7	Cloacal	7.914913579	8.914913579	0.950117137
3	Starling	62	7	Cloacal	0	1	0
3	Starling	69	7	Cloacal	8.338445751	9.338445751	0.9702746
3	Starling	910	7	Cloacal	0	1	0
3	Starling	6	8	Cloacal	0	1	0
3	Starling	23	8	Cloacal	0	1	0
3	Starling	42	8	Cloacal	0	1	0
3	Starling	54	8	Cloacal	1.834013178	2.834013178	0.452401865
3	Starling	55	8	Cloacal	0	1	0
3	Starling	61	8	Cloacal	0	1	0
3	Starling	62	8	Cloacal	0	1	0
3	Starling	69	8	Cloacal	0	1	0
3	Starling	910	8	Cloacal	24.14094332	25.14094332	1.400381569
3	Starling	6	9	Cloacal	3.475214259	4.475214259	0.650813833
3	Starling	23	9	Cloacal	0	1	0
3	Starling	42	9	Cloacal	8.396822585	9.396822585	0.972981027
3	Starling	54	9	Cloacal	7.077889075	8.077889075	0.907297885
3	Starling	55	9	Cloacal	0	1	0
3	Starling	61	9	Cloacal	0	1	0
3	Starling	62	9	Cloacal	0	1	0
3	Starling	69	9	Cloacal	0	1	0
3	Starling	910	9	Cloacal	0	1	0
3	Starling	6	10	Cloacal	0	1	0
3	Starling	23	10	Cloacal	0	1	0
3	Starling	42	10	Cloacal	0	1	0
3	Starling	54	10	Cloacal	24.62876078	25.62876078	1.408727607
3	Starling	55	10	Cloacal	5.148909112	6.148909112	0.788798074
3	Starling	61	10	Cloacal	6.110614346	7.110614346	0.851907125
3	Starling	62	10	Cloacal	0	1	0
3	Starling	69	10	Cloacal	0	1	0
3	Starling	910	10	Cloacal	0	1	0
3	Starling	6	0	Fecal	0	1	0
3	Starling	23	0	Fecal	0	1	0
3	Starling	42	0	Fecal	0	1	0
3	Starling	54	0	Fecal	0	1	0
3	Starling	55	0	Fecal	0	1	0
3	Starling	61	0	Fecal	0	1	0
3	Starling	62	0	Fecal	0	1	0
3	Starling	69	0	Fecal	0	1	0
3	Starling	910	0	Fecal	0	1	0
3	Starling	6	1	Fecal	0	1	0
3	Starling	23	1	Fecal	0	1	0
3	Starling	42	1	Fecal	0	1	0
3	Starling	54	1	Fecal	0	1	0
3	Starling	55	1	Fecal	0	1	0
3	Starling	61	1	Fecal	0	1	0
3	Starling	62	1	Fecal	0	1	0
3	Starling	69	1	Fecal	0	1	0
3	Starling	910	1	Fecal	0	1	0
3	Starling	6	2	Fecal	0	1	0
3	Starling	23	2	Fecal	0	1	0
3	Starling	42	2	Fecal	0	1	0
3	Starling	54	2	Fecal	0	1	0
3	Starling	55	2	Fecal	0	1	0
3	Starling	61	2	Fecal	0	1	0
3	Starling	62	2	Fecal	0	1	0
3	Starling	69	2	Fecal	0	1	0
3	Starling	910	2	Fecal	0	1	0
3	Starling	6	3	Fecal	0	1	0
3	Starling	23	3	Fecal	0	1	0
3	Starling	42	3	Fecal	50.2432278	51.2432278	1.709636478
3	Starling	54	3	Fecal	162.1574178	163.1574178	2.212606823
3	Starling	55	3	Fecal	0	1	0
3	Starling	61	3	Fecal	0	1	0
3	Starling	62	3	Fecal	0	1	0
3	Starling	69	3	Fecal	0	1	0
3	Starling	910	3	Fecal	0	1	0
3	Starling	6	4	Fecal	0	1	0
3	Starling	23	4	Fecal	0	1	0
3	Starling	42	4	Fecal	0	1	0
3	Starling	54	4	Fecal	0	1	0
3	Starling	55	4	Fecal	0	1	0
3	Starling	61	4	Fecal	165.7720455	166.7720455	2.222123256
3	Starling	62	4	Fecal	0	1	0
3	Starling	69	4	Fecal	0	1	0
3	Starling	910	4	Fecal	0	1	0
3	Starling	6	5	Fecal	29.85162064	30.85162064	1.489277983
3	Starling	23	5	Fecal	0	1	0
3	Starling	42	5	Fecal	38.9266422	39.9266422	1.601262788
3	Starling	54	5	Fecal	14.60976002	15.60976002	1.193396226
3	Starling	55	5	Fecal	15.83579248	16.83579248	1.226233564
3	Starling	61	5	Fecal	23.67964898	24.67964898	1.392338978
3	Starling	62	5	Fecal	3.987686125	4.987686125	0.697899116
3	Starling	69	5	Fecal	4.022280869	5.022280869	0.700900997
3	Starling	910	5	Fecal	13.8324149	14.8324149	1.171211865
3	Starling	6	6	Fecal	5498.038656	5499.038656	3.740286773
3	Starling	23	6	Fecal	200.4168695	201.4168695	2.304095842
3	Starling	42	6	Fecal	36.60640662	37.60640662	1.575261838
3	Starling	54	6	Fecal	26.23822155	27.23822155	1.435178748
3	Starling	55	6	Fecal	10.93461098	11.93461098	1.076808268
3	Starling	61	6	Fecal	74.37745872	75.37745872	1.877241492
3	Starling	62	6	Fecal	30.81579951	31.81579951	1.502642841
3	Starling	69	6	Fecal	0	1	0
3	Starling	910	6	Fecal	24.44543323	25.44543323	1.40560985
3	Starling	6	7	Fecal	8.859157303	9.859157303	0.993839796
3	Starling	23	7	Fecal	22.00006672	23.00006672	1.361729096
3	Starling	42	7	Fecal	19.40278826	20.40278826	1.309689523
3	Starling	54	7	Fecal	5.733995238	6.733995238	0.828272805
3	Starling	55	7	Fecal	28.92890365	29.92890365	1.476090808
3	Starling	61	7	Fecal	9.162503098	10.1625031	1.007000691
3	Starling	62	7	Fecal	4.979500202	5.979500202	0.776664885
3	Starling	69	7	Fecal	26.87756345	27.87756345	1.445254813
3	Starling	910	7	Fecal	15.44191927	16.44191927	1.215952512
3	Starling	6	8	Fecal	0	1	0
3	Starling	23	8	Fecal	24.59205178	25.59205178	1.408105106
3	Starling	42	8	Fecal	9.640144827	10.64014483	1.026947539
3	Starling	54	8	Fecal	5.002380759	6.002380759	0.778323541
3	Starling	55	8	Fecal	6.485028694	7.485028694	0.87419347
3	Starling	61	8	Fecal	7.228822152	8.228822152	0.915337676
3	Starling	62	8	Fecal	4.195544198	5.195544198	0.715631044
3	Starling	69	8	Fecal	0	1	0
3	Starling	910	8	Fecal	19.4341036	20.4341036	1.310355591
3	Starling	6	9	Fecal	16.34642358	17.34642358	1.239209947
3	Starling	23	9	Fecal	4.874266612	5.874266612	0.768953654
3	Starling	42	9	Fecal	16.50918078	17.50918078	1.243265827
3	Starling	54	9	Fecal	8.296302506	9.296302506	0.968310247
3	Starling	55	9	Fecal	0	1	0
3	Starling	61	9	Fecal	13.22442421	14.22442421	1.153034696
3	Starling	62	9	Fecal	8.67571327	9.67571327	0.98568299
3	Starling	69	9	Fecal	9.53711257	10.53711257	1.02272162
3	Starling	910	9	Fecal	7.371315053	8.371315053	0.922793687
3	Starling	6	10	Fecal	0	1	0
3	Starling	23	10	Fecal	0	1	0
3	Starling	42	10	Fecal	0	1	0
3	Starling	54	10	Fecal	0	1	0
3	Starling	55	10	Fecal	2.185382254	3.185382254	0.503161556
3	Starling	61	10	Fecal	5.300673549	6.300673549	0.799386978
3	Starling	62	10	Fecal	2.574421076	3.574421076	0.553205712
3	Starling	69	10	Fecal	0	1	0
3	Starling	910	10	Fecal	10.2549205	11.2549205	1.051342432
3	Starling	6	0	Oral	0	1	0
3	Starling	23	0	Oral	0	1	0
3	Starling	42	0	Oral	0	1	0
3	Starling	54	0	Oral	0	1	0
3	Starling	55	0	Oral	0	1	0
3	Starling	61	0	Oral	0	1	0
3	Starling	62	0	Oral	0	1	0
3	Starling	69	0	Oral	0	1	0
3	Starling	910	0	Oral	0	1	0
3	Starling	6	1	Oral	0	1	0
3	Starling	23	1	Oral	0	1	0
3	Starling	42	1	Oral	0	1	0
3	Starling	54	1	Oral	0	1	0
3	Starling	55	1	Oral	0	1	0
3	Starling	61	1	Oral	0	1	0
3	Starling	62	1	Oral	0	1	0
3	Starling	69	1	Oral	0	1	0
3	Starling	910	1	Oral	0	1	0
3	Starling	6	2	Oral	0	1	0
3	Starling	23	2	Oral	0	1	0
3	Starling	42	2	Oral	0	1	0
3	Starling	54	2	Oral	0	1	0
3	Starling	55	2	Oral	0	1	0
3	Starling	61	2	Oral	0	1	0
3	Starling	62	2	Oral	0	1	0
3	Starling	69	2	Oral	0	1	0
3	Starling	910	2	Oral	0	1	0
3	Starling	6	3	Oral	0	1	0
3	Starling	23	3	Oral	0	1	0
3	Starling	42	3	Oral	0	1	0
3	Starling	54	3	Oral	3570.614543	3571.614543	3.552864583
3	Starling	55	3	Oral	0	1	0
3	Starling	61	3	Oral	0	1	0
3	Starling	62	3	Oral	0	1	0
3	Starling	69	3	Oral	0	1	0
3	Starling	910	3	Oral	0	1	0
3	Starling	6	4	Oral	392.2986433	393.2986433	2.594722448
3	Starling	23	4	Oral	5199.242832	5200.242832	3.716023624
3	Starling	42	4	Oral	2817.760494	2818.760494	3.450058176
3	Starling	54	4	Oral	720.6139101	721.6139101	2.858304896
3	Starling	55	4	Oral	0	1	0
3	Starling	61	4	Oral	39.66429309	40.66429309	1.609213227
3	Starling	62	4	Oral	0	1	0
3	Starling	69	4	Oral	87.58214859	88.58214859	1.94734621
3	Starling	910	4	Oral	0	1	0
3	Starling	6	5	Oral	1728.26166	1729.26166	3.237860713
3	Starling	23	5	Oral	379.1699903	380.1699903	2.579977832
3	Starling	42	5	Oral	2130.397095	2131.397095	3.32866437
3	Starling	54	5	Oral	238.4784265	239.4784265	2.379266396
3	Starling	55	5	Oral	586.2351067	587.2351067	2.768812011
3	Starling	61	5	Oral	12.10646364	13.10646364	1.117485527
3	Starling	62	5	Oral	76.55305291	77.55305291	1.889598899
3	Starling	69	5	Oral	436.6965063	437.6965063	2.64117308
3	Starling	910	5	Oral	146.9266193	147.9266193	2.170046332
3	Starling	6	6	Oral	5315.296731	5316.296731	3.725609213
3	Starling	23	6	Oral	182.9432742	183.9432742	2.264683913
3	Starling	42	6	Oral	3623.833493	3624.833493	3.559288062
3	Starling	54	6	Oral	702.5755036	703.5755036	2.84731071
3	Starling	55	6	Oral	359.8374229	360.8374229	2.557311572
3	Starling	61	6	Oral	215.4886221	216.4886221	2.335435076
3	Starling	62	6	Oral	352.2495978	353.2495978	2.548081676
3	Starling	69	6	Oral	886.1389587	887.1389587	2.947991652
3	Starling	910	6	Oral	4068.081966	4069.081966	3.609496438
3	Starling	6	7	Oral	780.2935968	781.2935968	2.892814265
3	Starling	23	7	Oral	317.4586655	318.4586655	2.503053071
3	Starling	42	7	Oral	548.8515355	549.8515355	2.740245442
3	Starling	54	7	Oral	0	1	0
3	Starling	55	7	Oral	100.8288719	101.8288719	2.007870932
3	Starling	61	7	Oral	4.014909465	5.014909465	0.700263097
3	Starling	62	7	Oral	94.19820041	95.19820041	1.978628739
3	Starling	69	7	Oral	1876.528977	1877.528977	3.273586648
3	Starling	910	7	Oral	234.0467275	235.0467275	2.371154209
3	Starling	6	8	Oral	874.5422234	875.5422234	2.942277095
3	Starling	23	8	Oral	342.9890304	343.9890304	2.536544593
3	Starling	42	8	Oral	2260.798132	2261.798132	3.354453841
3	Starling	54	8	Oral	15.48900944	16.48900944	1.217194567
3	Starling	55	8	Oral	32.10349141	33.10349141	1.519873801
3	Starling	61	8	Oral	71.13064203	72.13064203	1.858119798
3	Starling	62	8	Oral	294.9074821	295.9074821	2.471155947
3	Starling	69	8	Oral	743.8990166	744.8990166	2.872097401
3	Starling	910	8	Oral	1009.333838	1010.333838	3.004464899
3	Starling	6	9	Oral	37.67150174	38.67150174	1.587391037
3	Starling	23	9	Oral	9.697258964	10.69725896	1.02927251
3	Starling	42	9	Oral	9.322770928	10.32277093	1.01379629
3	Starling	54	9	Oral	0	1	0
3	Starling	55	9	Oral	0	1	0
3	Starling	61	9	Oral	0	1	0
3	Starling	62	9	Oral	671.4602775	672.4602775	2.827666635
3	Starling	69	9	Oral	0	1	0
3	Starling	910	9	Oral	0	1	0
3	Starling	6	10	Oral	5.32102492	6.32102492	0.800787503
3	Starling	23	10	Oral	0	1	0
3	Starling	42	10	Oral	25.11754038	26.11754038	1.416932275
3	Starling	54	10	Oral	4.888925652	5.888925652	0.770036071
3	Starling	55	10	Oral	4.289325528	5.289325528	0.723400296
3	Starling	61	10	Oral	0	1	0
3	Starling	62	10	Oral	12.30561504	13.30561504	1.124034954
3	Starling	69	10	Oral	0	1	0
3	Starling	910	10	Oral	0	1	0
