# Supplementary material for: Avian influenza A virus susceptibility, infection, transmission, and antibody kinetics in European starlings
Source: PLoS Pathog. 2021 Aug 30;17(8):e1009879. doi: 10.1371/journal.ppat.1009879 (PMC8432794; doi:10.1371/journal.ppat.1009879)
Supplement: S4 Data — These data are associated with Fig 6 in the manuscript. Column headers are as follows: REPLICATE = result associated with Replicate 1, 2, or 3. SPECIES = mallard. BAND = unique leg band associated with each individual bird or sample number from the pen floor. DPI = day post inoculation. MeanQTY = viral RNA concentration based on calibrated EID50/mL equivalents. Value is the mean of duplicate qPCR wells. MeanQTY+1 = MeanQTY. Log(MeanQTY+1) = log based 10 of MeanQTY+1. (CSV) [file ppat.1009879.s004.csv]

REPLICATE	SPECIES	BAND	DPI	TYPE	MeanQTY	MeanQTY+1	log(MeanQTY+1)
1	Mallard	633	0	Cloacal	0	1	0
1	Mallard	639	0	Cloacal	0	1	0
1	Mallard	643	0	Cloacal	0	1	0
1	Mallard	633	1	Cloacal	0	1	0
1	Mallard	639	1	Cloacal	2123.531709	2124.531709	3.327263217
1	Mallard	643	1	Cloacal	2587.903697	2588.903697	3.413115896
1	Mallard	633	2	Cloacal	79441.39478	79442.39478	4.900052327
1	Mallard	639	2	Cloacal	6820.786408	6821.786408	3.833898117
1	Mallard	643	2	Cloacal	5120.534148	5121.534148	3.709400073
1	Mallard	633	3	Cloacal	77173.22996	77174.22996	4.887472305
1	Mallard	639	3	Cloacal	9644.030761	9645.030761	3.984303617
1	Mallard	643	3	Cloacal	2915.761011	2916.761011	3.464900846
1	Mallard	633	4	Cloacal	3041.555287	3042.555287	3.483238479
1	Mallard	639	4	Cloacal	2273.056767	2274.056767	3.356801302
1	Mallard	643	4	Cloacal	529.0477526	530.0477526	2.724314997
1	Mallard	633	5	Cloacal	37239.31083	37240.31083	4.571013297
1	Mallard	639	5	Cloacal	206.5500176	207.5500176	2.317122775
1	Mallard	643	5	Cloacal	148.5637604	149.5637604	2.174826376
1	Mallard	639	6	Cloacal	4.43039934	5.43039934	0.734831768
1	Mallard	643	6	Cloacal	10.07425541	11.07425541	1.044314536
1	Mallard	639	7	Cloacal	4.29361554	5.29361554	0.723752397
1	Mallard	643	7	Cloacal	9.93301912	10.93301912	1.038740108
1	Mallard	639	8	Cloacal	63.27575946	64.27575946	1.808047217
1	Mallard	639	9	Cloacal	3.951235148	4.951235148	0.694713553
1	Mallard	639	10	Cloacal	4.286185857	5.286185857	0.723142428
1	Mallard	PEN4-1	0	Fecal	0	1	0
1	Mallard	PEN4-2	0	Fecal	0	1	0
1	Mallard	PEN4-3	0	Fecal	0	1	0
1	Mallard	PEN4-1	1	Fecal	567905.1279	567906.1279	5.754276555
1	Mallard	PEN4-1	1	Fecal	567905.1279	567906.1279	5.754276555
1	Mallard	PEN4-2	1	Fecal	49375.58814	49376.58814	4.693521077
1	Mallard	PEN4-2	1	Fecal	49375.58814	49376.58814	4.693521077
1	Mallard	PEN4-3	1	Fecal	1806.717367	1807.717367	3.25713053
1	Mallard	PEN4-3	1	Fecal	1806.717367	1807.717367	3.25713053
1	Mallard	PEN4-1	2	Fecal	3240816.39	3240817.39	6.510654561
1	Mallard	PEN4-1	2	Fecal	464334.5585	464335.5585	5.666831943
1	Mallard	PEN4-1	2	Fecal	3240816.39	3240817.39	6.510654561
1	Mallard	PEN4-2	2	Fecal	797167.9271	797168.9271	5.901550362
1	Mallard	PEN4-2	2	Fecal	797167.9271	797168.9271	5.901550362
1	Mallard	PEN4-3	2	Fecal	1286164.799	1286165.799	6.109296957
1	Mallard	PEN4-3	2	Fecal	1286164.799	1286165.799	6.109296957
1	Mallard	PEN4-1	3	Fecal	335622.4138	335623.4138	5.525852251
1	Mallard	PEN4-1	3	Fecal	335622.4138	335623.4138	5.525852251
1	Mallard	PEN4-2	3	Fecal	155497.1252	155498.1252	5.191725157
1	Mallard	PEN4-2	3	Fecal	155497.1252	155498.1252	5.191725157
1	Mallard	PEN4-3	3	Fecal	155583.8098	155584.8098	5.191967193
1	Mallard	PEN4-3	3	Fecal	155583.8098	155584.8098	5.191967193
1	Mallard	PEN4-1	4	Fecal	2823947.532	2823948.532	6.450856777
1	Mallard	PEN4-1	4	Fecal	2823947.532	2823948.532	6.450856777
1	Mallard	PEN4-2	4	Fecal	31635.09123	31636.09123	4.500182819
1	Mallard	PEN4-2	4	Fecal	31635.09123	31636.09123	4.500182819
1	Mallard	PEN4-3	4	Fecal	2395626.083	2395627.083	6.379419214
1	Mallard	PEN4-3	4	Fecal	2395626.083	2395627.083	6.379419214
1	Mallard	PEN4-1	5	Fecal	25772.04709	25773.04709	4.411165767
1	Mallard	PEN4-1	5	Fecal	25772.04709	25773.04709	4.411165767
1	Mallard	PEN4-2	5	Fecal	24646.82467	24647.82467	4.391778596
1	Mallard	PEN4-2	5	Fecal	24646.82467	24647.82467	4.391778596
1	Mallard	PEN4-3	5	Fecal	50859.77234	50860.77234	4.706382951
1	Mallard	PEN4-3	5	Fecal	50859.77234	50860.77234	4.706382951
1	Mallard	PEN4-1	6	Fecal	942.584283	943.584283	2.974780698
1	Mallard	PEN4-1	6	Fecal	942.584283	943.584283	2.974780698
1	Mallard	PEN4-2	6	Fecal	26.32394906	27.32394906	1.436543467
1	Mallard	PEN4-2	6	Fecal	26.32394906	27.32394906	1.436543467
1	Mallard	PEN4-1	7	Fecal	13319.93703	13320.93703	4.124534775
1	Mallard	PEN4-1	7	Fecal	13319.93703	13320.93703	4.124534775
1	Mallard	PEN4-2	7	Fecal	0	1	0
1	Mallard	PEN4-2	7	Fecal	0	1	0
1	Mallard	PEN4-1	8	Fecal	31.71976272	32.71976272	1.514810146
1	Mallard	PEN4-1	8	Fecal	31.71976272	32.71976272	1.514810146
1	Mallard	PEN4-1	9	Fecal	109443.9289	109444.9289	5.039195644
1	Mallard	PEN4-1	9	Fecal	109443.9289	109444.9289	5.039195644
1	Mallard	PEN4-1	10	Fecal	2280.238579	2281.238579	3.358170708
1	Mallard	PEN4-1	10	Fecal	2280.238579	2281.238579	3.358170708
1	Mallard	633	0	Oral	0	1	0
1	Mallard	639	0	Oral	0	1	0
1	Mallard	643	0	Oral	0	1	0
1	Mallard	633	1	Oral	9037.249427	9038.249427	3.956084322
1	Mallard	639	1	Oral	7127.860431	7128.860431	3.853020112
1	Mallard	643	1	Oral	11569.24072	11570.24072	4.063342395
1	Mallard	633	2	Oral	980.0966933	981.0966933	2.991711812
1	Mallard	639	2	Oral	284.8723455	285.8723455	2.456172145
1	Mallard	643	2	Oral	385.0853715	386.0853715	2.586683347
1	Mallard	633	3	Oral	118.872425	119.872425	2.078719291
1	Mallard	639	3	Oral	414.409563	415.409563	2.61847649
1	Mallard	643	3	Oral	40799.62098	40800.62098	4.610666773
1	Mallard	633	4	Oral	37635.15702	37636.15702	4.575605272
1	Mallard	639	4	Oral	1348.644759	1349.644759	3.130219473
1	Mallard	643	4	Oral	182.6873363	183.6873363	2.264079216
1	Mallard	633	5	Oral	318.35408	319.35408	2.504272469
1	Mallard	639	5	Oral	913.3211465	914.3211465	2.961098764
1	Mallard	643	5	Oral	188.7666429	189.7666429	2.278219875
1	Mallard	639	6	Oral	90.78297114	91.78297114	1.962762112
1	Mallard	643	6	Oral	1002.582425	1003.582425	3.001553047
1	Mallard	639	7	Oral	632.8463997	633.8463997	2.801984028
1	Mallard	643	7	Oral	2463.629324	2464.629324	3.391751611
1	Mallard	639	8	Oral	69.41523811	70.41523811	1.847666652
1	Mallard	639	9	Oral	1.550745996	2.550745996	0.406667214
1	Mallard	639	10	Oral	0.861383982	1.861383982	0.269835972
2	Mallard	638	0	Cloacal	0	1	0
2	Mallard	642	0	Cloacal	0	1	0
2	Mallard	645	0	Cloacal	0	1	0
2	Mallard	638	1	Cloacal	0	1	0
2	Mallard	642	1	Cloacal	0	1	0
2	Mallard	645	1	Cloacal	0	1	0
2	Mallard	638	2	Cloacal	273.6209206	274.6209206	2.438733619
2	Mallard	642	2	Cloacal	2421.291979	2422.291979	3.384226491
2	Mallard	645	2	Cloacal	568.1929278	569.1929278	2.755259495
2	Mallard	638	3	Cloacal	73.76019461	74.76019461	1.873670423
2	Mallard	642	3	Cloacal	44.3019396	45.3019396	1.656116797
2	Mallard	645	3	Cloacal	92.43376651	93.43376651	1.970503857
2	Mallard	638	4	Cloacal	196.2416433	197.2416433	2.294998612
2	Mallard	642	4	Cloacal	16130.22046	16131.22046	4.207667226
2	Mallard	645	4	Cloacal	708.8526661	709.8526661	2.851168218
2	Mallard	638	5	Cloacal	17344.16491	17345.16491	4.239178433
2	Mallard	642	5	Cloacal	25212.15501	25213.15501	4.401627194
2	Mallard	645	5	Cloacal	16488.94762	16489.94762	4.217219276
2	Mallard	638	6	Cloacal	1547.380481	1548.380481	3.189877688
2	Mallard	642	6	Cloacal	67.05071157	68.05071157	1.832832671
2	Mallard	638	7	Cloacal	53.98835025	54.98835025	1.74027069
2	Mallard	642	7	Cloacal	52.17119581	53.17119581	1.725676428
2	Mallard	638	8	Cloacal	14.17451282	15.17451282	1.181114757
2	Mallard	638	9	Cloacal	4.729822121	5.729822121	0.75814114
2	Mallard	638	10	Cloacal	2.468216401	3.468216401	0.540106188
2	Mallard	PEN4-1	0	Fecal	0	1	0
2	Mallard	PEN4-2	0	Fecal	0	1	0
2	Mallard	PEN4-3	0	Fecal	0	1	0
2	Mallard	PEN4-1	1	Fecal	0	1	0
2	Mallard	PEN4-2	1	Fecal	3.204155507	4.204155507	0.623678772
2	Mallard	PEN4-3	1	Fecal	0	1	0
2	Mallard	PEN4-1	2	Fecal	55896.3612	55897.3612	4.747391306
2	Mallard	PEN4-2	2	Fecal	61982.68177	61983.68177	4.792277369
2	Mallard	PEN4-3	2	Fecal	4955.998753	4956.998753	3.69521881
2	Mallard	PEN4-1	3	Fecal	8997760.877	8997761.877	6.954134496
2	Mallard	PEN4-2	3	Fecal	12967946.05	12967947.05	7.112871229
2	Mallard	PEN4-3	3	Fecal	3446071.476	3446072.476	6.537324407
2	Mallard	PEN4-1	4	Fecal	128780.5067	128781.5067	5.109853502
2	Mallard	PEN4-2	4	Fecal	879953.05	879954.05	5.944459994
2	Mallard	PEN4-3	4	Fecal	887749.0053	887750.0053	5.948290684
2	Mallard	PEN4-1	5	Fecal	0	1	0
2	Mallard	PEN4-2	5	Fecal	0	1	0
2	Mallard	PEN4-3	5	Fecal	87765.14643	87766.14643	4.94332703
2	Mallard	PEN4-1	6	Fecal	0	1	0
2	Mallard	PEN4-2	6	Fecal	34515.31326	34516.31326	4.538024402
2	Mallard	PEN4-1	7	Fecal	2.693910117	3.693910117	0.567486324
2	Mallard	PEN4-2	7	Fecal	0	1	0
2	Mallard	PEN4-1	8	Fecal	0	1	0
2	Mallard	PEN4-1	9	Fecal	217.637778	218.637778	2.339725205
2	Mallard	PEN4-1	10	Fecal	9.576141878	10.57614188	1.024327268
2	Mallard	638	0	Oral	0	1	0
2	Mallard	642	0	Oral	0	1	0
2	Mallard	645	0	Oral	0	1	0
2	Mallard	638	1	Oral	465.6650472	466.6650472	2.669005274
2	Mallard	642	1	Oral	63.40549025	64.40549025	1.80892289
2	Mallard	645	1	Oral	308980.5283	308981.5283	5.489932517
2	Mallard	638	2	Oral	182.1083409	183.1083409	2.262708128
2	Mallard	642	2	Oral	215.3942416	216.3942416	2.3352457
2	Mallard	645	2	Oral	630.29709	631.29709	2.800233787
2	Mallard	638	3	Oral	596.8939086	597.8939086	2.776624129
2	Mallard	642	3	Oral	75.44756253	76.44756253	1.883363643
2	Mallard	645	3	Oral	671.2115544	672.2115544	2.827505973
2	Mallard	638	4	Oral	191.5817811	192.5817811	2.284615199
2	Mallard	642	4	Oral	765.5453055	766.5453055	2.884537828
2	Mallard	645	4	Oral	163.5054971	164.5054971	2.216180415
2	Mallard	638	5	Oral	534.8957401	535.8957401	2.729080305
2	Mallard	642	5	Oral	367.3778235	368.3778235	2.566293478
2	Mallard	645	5	Oral	132.6856898	133.6856898	2.126084921
2	Mallard	638	6	Oral	76.45030307	77.45030307	1.889023122
2	Mallard	642	6	Oral	41.39972819	42.39972819	1.627363072
2	Mallard	638	7	Oral	30.68810592	31.68810592	1.500896281
2	Mallard	642	7	Oral	5.108625306	6.108625306	0.785943487
2	Mallard	638	8	Oral	0	1	0
2	Mallard	638	9	Oral	9.288478327	10.28847833	1.012351147
2	Mallard	638	10	Oral	7.421521489	8.421521489	0.925390561
3	Mallard	637	1	Cloacal	0	1	0
3	Mallard	637	1	Cloacal	0	1	0
3	Mallard	640	1	Cloacal	0	1	0
3	Mallard	640	1	Cloacal	0	1	0
3	Mallard	644	1	Cloacal	0	1	0
3	Mallard	644	1	Cloacal	0	1	0
3	Mallard	637	2	Cloacal	16.36655349	17.36655349	1.239713638
3	Mallard	640	2	Cloacal	14256.40601	14257.40601	4.154040517
3	Mallard	644	2	Cloacal	27.97320183	28.97320183	1.461996492
3	Mallard	637	3	Cloacal	7500.217552	7501.217552	3.875131761
3	Mallard	640	3	Cloacal	2974.949073	2975.949073	3.473625495
3	Mallard	644	3	Cloacal	33.41808623	34.41808623	1.536786718
3	Mallard	637	4	Cloacal	9360.580175	9361.580175	3.971349161
3	Mallard	640	4	Cloacal	5538.08025	5539.08025	3.743437657
3	Mallard	644	4	Cloacal	25.45278646	26.45278646	1.422471426
3	Mallard	637	5	Cloacal	160.7633145	161.7633145	2.208880037
3	Mallard	640	5	Cloacal	12540.3986	12541.3986	4.098345971
3	Mallard	644	5	Cloacal	190.613409	191.613409	2.282425897
3	Mallard	637	6	Cloacal	168.9414561	169.9414561	2.230299335
3	Mallard	640	6	Cloacal	166.377787	167.377787	2.223697822
3	Mallard	637	7	Cloacal	0	1	0
3	Mallard	640	7	Cloacal	25.44894821	26.44894821	1.422408406
3	Mallard	637	8	Cloacal	69.61793122	70.61793122	1.848914991
3	Mallard	637	9	Cloacal	0	1	0
3	Mallard	637	10	Cloacal	45.70501945	46.70501945	1.669363557
3	Mallard	PEN4-1	0	Fecal	0	1	0
3	Mallard	PEN4-2	0	Fecal	0	1	0
3	Mallard	PEN4-3	0	Fecal	0	1	0
3	Mallard	PEN4-1	1	Fecal	91.87240044	92.87240044	1.967886671
3	Mallard	PEN4-2	1	Fecal	124.3499362	125.3499362	2.098124117
3	Mallard	PEN4-3	1	Fecal	81.80485323	82.80485323	1.918055792
3	Mallard	PEN4-1	2	Fecal	467.607015	468.607015	2.670808786
3	Mallard	PEN4-2	2	Fecal	209.2479326	210.2479326	2.322731734
3	Mallard	PEN4-3	2	Fecal	20260.1228	20261.1228	4.306663509
3	Mallard	PEN4-1	3	Fecal	3084660.178	3084661.178	6.489207468
3	Mallard	PEN4-2	3	Fecal	14075.92173	14076.92173	4.148507696
3	Mallard	PEN4-3	3	Fecal	3632379.458	3632380.458	6.560191331
3	Mallard	PEN4-1	4	Fecal	165896.2512	165897.2512	5.21983919
3	Mallard	PEN4-2	4	Fecal	3277973.628	3277974.628	6.515605588
3	Mallard	PEN4-3	4	Fecal	125564.729	125565.729	5.098871122
3	Mallard	PEN4-1	5	Fecal	64749.18506	64750.18506	4.811241014
3	Mallard	PEN4-2	5	Fecal	391552.5215	391553.5215	5.592791134
3	Mallard	PEN4-3	5	Fecal	1450719.547	1450720.547	6.161583762
3	Mallard	PEN4-1	6	Fecal	1120.563039	1121.563039	3.049823689
3	Mallard	PEN4-2	6	Fecal	3258.1894	3259.1894	3.513109599
3	Mallard	PEN4-1	7	Fecal	408.6386395	409.6386395	2.612400915
3	Mallard	PEN4-2	7	Fecal	0	1	0
3	Mallard	PEN4-1	8	Fecal	84337.67159	84338.67159	4.926026756
3	Mallard	PEN4-1	9	Fecal	10859.13948	10860.13948	4.035835403
3	Mallard	PEN4-1	10	Fecal	148.8237972	149.8237972	2.1755808
3	Mallard	637	0	Oral	0	1	0
3	Mallard	640	0	Oral	0	1	0
3	Mallard	644	0	Oral	0	1	0
3	Mallard	637	1	Oral	15298.62858	15299.62858	4.184680888
3	Mallard	640	1	Oral	8227.234681	8228.234681	3.91530667
3	Mallard	644	1	Oral	1034.564542	1035.564542	3.015177172
3	Mallard	637	2	Oral	760.3226362	761.3226362	2.881568743
3	Mallard	640	2	Oral	78.89658274	79.89658274	1.902528204
3	Mallard	644	2	Oral	436.2440815	437.2440815	2.64072394
3	Mallard	637	3	Oral	264.4907356	265.4907356	2.424049371
3	Mallard	640	3	Oral	494.0267879	495.0267879	2.694628701
3	Mallard	644	3	Oral	93.03169634	94.03169634	1.973274271
3	Mallard	637	4	Oral	75.92296328	76.92296328	1.886056006
3	Mallard	640	4	Oral	96.63705379	97.63705379	1.989614666
3	Mallard	644	4	Oral	352.0455928	353.0455928	2.547830794
3	Mallard	637	5	Oral	240.2924691	241.2924691	2.382543767
3	Mallard	640	5	Oral	1949.98644	1950.98644	3.290254251
3	Mallard	644	5	Oral	270.0183033	271.0183033	2.432998622
3	Mallard	637	6	Oral	35.05565423	36.05565423	1.55697338
3	Mallard	640	6	Oral	112.3221728	113.3221728	2.054314893
3	Mallard	637	7	Oral	131.3935263	132.3935263	2.12186675
3	Mallard	640	7	Oral	19.05856354	20.05856354	1.302299829
3	Mallard	637	8	Oral	67.38917561	68.38917561	1.834987369
3	Mallard	637	9	Oral	22.62353897	23.62353897	1.373344958
3	Mallard	637	10	Oral	13.94118612	14.94118612	1.174385076
