# Supplementary material for: Avian influenza A virus susceptibility, infection, transmission, and antibody kinetics in European starlings
Source: PLoS Pathog. 2021 Aug 30;17(8):e1009879. doi: 10.1371/journal.ppat.1009879 (PMC8432794; doi:10.1371/journal.ppat.1009879)
Supplement: S5 Data — These data are qPCR values for water samples collected for Replicates 2 and 3 of the environmental transmission experiment.. Column headers are as follows: REPLICATE = result associated with Replicate 2, or 3. PEN = water collected from the pool associated with Pen 1, 2, 3, or 4. DPI = day post inoculation of the mallards. MeanQTY = viral RNA concentration based on calibrated EID50/mL equivalents. Value is the mean of duplicate qPCR wells. MeanQTY+1 = MeanQTY + 1. Log(MeanQTY+1) = log based 10 of MeanQTY+1. (CSV) [file ppat.1009879.s005.csv]

REPLICATE	PEN	DPI	TYPE	MeanQTY	MeanQTY+1	log(MeanQTY+1)
2	1	0	Water	0	1	0
2	2	0	Water	0	1	0
2	3	0	Water	0	1	0
2	4	0	Water	0	1	0
2	1	1	Water	24.69131061	25.69131061	1.40978626
2	2	1	Water	10.23625746	11.23625746	1.050621682
2	3	1	Water	18.24381281	19.24381281	1.284291124
2	4	1	Water	5.262152699	6.262152699	0.796723653
2	1	2	Water	576.5200914	577.5200914	2.761567098
2	2	2	Water	437.1610775	438.1610775	2.641633796
2	3	2	Water	817.0117645	818.0117645	2.91275955
2	4	2	Water	2234.690319	2235.690319	3.349411646
2	1	3	Water	6109.850633	6110.850633	3.786101668
2	2	3	Water	5778.514904	5779.514904	3.761891388
2	3	3	Water	6582.243041	6583.243041	3.818439889
2	4	3	Water	6716.892923	6717.892923	3.827233077
2	1	4	Water	9366.33943	9367.33943	3.971616257
2	2	4	Water	3046.983499	3047.983499	3.484012612
2	3	4	Water	6957.697308	6958.697308	3.842527946
2	4	4	Water	8635.267712	8636.267712	3.936326096
2	1	5	Water	15509.68901	15510.68901	4.19063109
2	2	5	Water	14992.55295	14993.55295	4.175904558
2	3	5	Water	12997.74661	12998.74661	4.113901478
2	4	5	Water	10622.31227	10623.31227	4.026259947
2	1	6	Water	12965.41953	12966.41953	4.112820069
2	2	6	Water	9578.828011	9579.828011	3.981357712
2	3	6	Water	25427.35285	25428.35285	4.405318229
2	4	6	Water	10932.93847	10933.93847	4.038776626
2	1	7	Water	18813.19473	18814.19473	4.274485635
2	2	7	Water	18000.77849	18001.77849	4.255315413
2	3	7	Water	17505.13594	17506.13594	4.243190297
2	4	7	Water	11895.39347	11896.39347	4.07541532
2	1	8	Water	13079.32301	13080.32301	4.116618469
2	2	8	Water	10562.58637	10563.58637	4.023811387
2	3	8	Water	23401.43289	23402.43289	4.369261009
2	4	8	Water	11469.80401	11470.80401	4.059593859
2	1	9	Water	15716.21234	15717.21234	4.196375521
2	2	9	Water	14850.10921	14851.10921	4.171758892
2	3	9	Water	13418.94216	13419.94216	4.127750644
2	4	9	Water	14037.53553	14038.53553	4.147321806
2	1	10	Water	8633.739474	8634.739474	3.936249239
2	2	10	Water	2866.513856	2867.513856	3.457505525
2	3	10	Water	12593.54009	12594.54009	4.100182313
2	4	10	Water	10096.73757	10097.73757	4.004224079
3	1	0	Water	0	1	0
3	2	0	Water	0	1	0
3	3	0	Water	0	1	0
3	4	0	Water	0	1	0
3	1	1	Water	0	1	0
3	2	1	Water	0	1	0
3	3	1	Water	0	1	0
3	4	1	Water	0	1	0
3	1	2	Water	770.176578	771.176578	2.887153831
3	2	2	Water	683.1106068	684.1106068	2.835126324
3	3	2	Water	313.4428824	314.4428824	2.497541769
3	4	2	Water	697.6158836	698.6158836	2.844238455
3	1	3	Water	1502.54701	1503.54701	3.177117011
3	2	3	Water	707.8561827	708.8561827	2.850558132
3	3	3	Water	1215.745725	1216.745725	3.085199829
3	4	3	Water	3254.760656	3255.760656	3.512652471
3	1	4	Water	5225.363939	5226.363939	3.718199649
3	2	4	Water	5470.82141	5471.82141	3.738131914
3	3	4	Water	6305.498318	6306.498318	3.799788284
3	4	4	Water	7366.817268	7367.817268	3.867338846
3	1	5	Water	7275.398587	7276.398587	3.861916481
3	2	5	Water	6647.810873	6648.810873	3.82274398
3	3	5	Water	8270.06368	8271.06368	3.917561365
3	4	5	Water	9783.953213	9784.953213	3.990558753
3	1	6	Water	9186.239224	9187.239224	3.963185025
3	2	6	Water	9646.775267	9647.775267	3.984427179
3	3	6	Water	11154.05139	11155.05139	4.047471575
3	4	6	Water	9848.020215	9849.020215	3.993393029
3	1	7	Water	10047.04263	10048.04263	4.002081469
3	2	7	Water	4851.710022	4852.710022	3.68598434
3	3	7	Water	9081.293056	9082.293056	3.958195511
3	4	7	Water	8835.767436	8836.767436	3.946293425
3	1	8	Water	11793.29928	11794.29928	4.071672144
3	2	8	Water	7475.42351	7476.42351	3.873693894
3	3	8	Water	11315.16557	11316.16557	4.053699293
3	4	8	Water	6305.235799	6306.235799	3.799770206
3	1	9	Water	13394.90174	13395.90174	4.126971953
3	2	9	Water	3130.000926	3131.000926	3.495683196
3	3	9	Water	3965.157822	3966.157822	3.598369992
3	4	9	Water	5766.56241	5767.56241	3.760992303
3	1	10	Water	3488.586772	3489.586772	3.542774002
3	2	10	Water	12035.40708	12036.40708	4.080496867
3	3	10	Water	10338.98999	10339.98999	4.014520118
3	4	10	Water	5541.796299	5542.796299	3.743728918
